# Supplementary material for: Additional Complexity in Historic and Contemporary Gene Flow Among Hoary, Vancouver Island, and Olympic Marmots Revealed by Microsatellites and Ultraconserved Elements
Source: Ecol Evol. 2025 Jul 27;15(7):e71711. doi: 10.1002/ece3.71711 (PMC12301068; doi:10.1002/ece3.71711)
Supplement: Supplementary file 1 — Table S1. Sequence information for all microsatellite loci tested for Marmota species in this study. Information on fluorescent primers used with each locus are also included. [file ECE3-15-e71711-s004.xlsx]

## Sheet: Sheet2
Primer	Sequence 5'-3'	Repeat (microsatellite)	Source
GS14-F (M13)	CAGGTGGGTCCATAGTGTTAC	TG	Stevens et al. 1997
GS14-R	TTGTGCCTCAGCATCTCTTTC
MA018-F	ATCCGTCCAATAAAGAAATTC	CA	da Silva et al. 2003
MA018-R	GTTTCTTGTGGCTCAGTGGTCAGATG
SSBibl18-F	ATGGTCATGGAAGGGAAG		Klinkicht 1993
SSBibl18-R	GGCATCTTCACAGTTGATCT
ST10-F	TTGTGATCCTCCAGGGAGTT	CA	Hanslik & Kruckenhauser 2000
ST10-R	GTGATTTCCAAACCCCATTC
MA091-F	CCTGTGTGAGTCCTGGAGTC	CA	da Silva et al. 2003
MA091-R	AGCCATTTAGGTTACATCTGC
MS53-F	ATTGAGGAGCAGCATCTAGG		Hanslik & Kruckenhauser 2000
MS53-R	TCAGGGAAAGGCAGACCTG
MS56-F	CAGACTCCCACCAGTGACC	CA	Hanslik & Kruckenhauser 2000
MS56-R	CCTGATCTATGTAGGTTCCAT
2h6b-F	TAACTACACATTTGACTTTCTGC	GT	Kyle et al. 2004
2h6b-R	ATCCCCAGCACCACATAC
MS6-F	CTGATGGGGTTAAGATTGCC	GT	Hanslik & Kruckenhauser 2000
MS6-R	CCCCACTGACCCACCTCC
2g2-F	TGAACTGGGTCTTGAGGTCT	GT	Kyle et al. 2004
2g2-R	GTCTGCTCTGCTCTCCATCA
GS25-F	CCAGCATGGGGGAGAGAGAG		Stevens et al. 1997
GS25-R	CTTGTCATTTATCCATTCATAG
SSBibl25-F	CTCATGACTATGGCAGCC		Klinkicht 1993
SSBibl25-R	AGAACCTTGATTTAGCAGTAG
3b1-F	AACAAAACAACTAAAGTCCT	CA	Kyle et al. 2004
3b1-R	ACAAAATGGTCAAAGTAGAG
MA001-F	AGGGGAACAGAACCAAAAGG	CA	da Silva et al. 2003
MA001-R	GTTTCTTCCAGGGACAAAGCACCATC
MA066-F	AATATGTTAAGGCAGTTCTAGC	CA	da Silva et al. 2003
MA066-R	GTTTCTTCCTGATATGGAAAGATGATGT
L41724	CGAAGCTTGATATGAAAAACCATCGTTG	N/A	Irwin et al. 1991
H15915	AACTGCAGTCATCTCCGGTTTACAAGAC	N/A
MACA-L4	GAATCTGAGGCGGATTCTCA	N/A	Kerhoulas et al. 2015
MACA-R4	GAATAAGGAGAAGAACTCCAAGC	N/A
Fluorescent Primer	Sequence 5'-3'	Sequences Used
6FAM	6FAMGCCTCGTTTATCAGATGTGGA	SSBibl18, ST10, MA091
VIC	VICGCCTCGTTTATCAGATGTGGA	MA018, MS56, MS6
PET	PETGCCTCGTTTATCAGATGTGGA	GS14, MS53, 2h6b

## Sheet: Sheet1
MicroSat	Source	Primers in hand?	See PCR	Result	MAVA (Kruck. et al 2009)	Repeat Units
MA018	da Silva et al. 2003	Yes	262	limited variaion	polymorphic in MAVA	CA
GS14	Stevens et al. 1997	Yes	287	limited variaion	Monomorphic in MAVA	TG
SSBibl18	Klinkicht 1993 or maybe Goossens et al. 1998	Yes	288	limited variaion	polymorphic in MAVA	2 UNK
ST10	Hanslik & Kruckenhauser 2000	Yes	296	some variation	polymorphic in MAVA	CA
MA091	da Silva et al. 2003	Yes	297	some vartiation maybe shared between OLY and MACA in WA	Monomorphic in MAVA	CA
MS53	Hanslik & Kruckenhauser 2000	Yes	298	some variation	polymorphic in MAVA	GT
MS56	Hanslik & Kruckenhauser 2000	Yes	299	some vriation maybe mix @ Dease lk.	Monomorphic in MAVA
2h6b	Kyle et al. 2004	Yes	300	some variation, Sud unique?		GT
MS47	Hanslik & Kruckenhauser 2000	Yes		?	Monomorphic in MAVA
IGS-6	May et al. 1997	Yes		?	Monomorphic in MAVA
MS6	Hanslik & Kruckenhauser 2000	Yes		?	polymorphic in MAVA	CA
2g2	Kyle et al. 2004	Yes		?	polymorphic in MAVA
IGS-9d	May et al. 1997	Yes		?	polymorphic in MAVA
GS25	Stevens et al. 1997	Yes		?
Bibl14	Klinkicht 1993	Yes-test		?	polymorphic in MAVA
GS25	Stevens et al. 1997	Yes-test		?	polymorphic in MAVA
GS17	Stevens et al. 1997	Yes-test		?	polymorphic in MAVA
SSBibl25	Goosesens et al. 1998	Yes-test		?
SSBibl31	Goosesens et al. 1998	Yes-test		?
2h10	Kyle et al. 2004	Yes-test		?
2g4	Kyle et al. 2004	Yes-test		?
2h15	Kyle et al. 2004	Yes-test		?
3b1	Kyle et al. 2004	Yes-test		?
GS22	Stevens et al. 1997	Yes-test		?
GS12	Stevens et al. 1997	Yes-test		?
2h6a	Kyle et al. 2004	Yes-test		?
MA001	da Silva et al. 2003	Yes-test		?
MA066	da Silva et al. 2003	Yes-test		?
MS41	Hanslik & Kruckenhauser 2000			?	Monomorphic in MAVA
MS45	Hanslik & Kruckenhauser 2000			?	Monomorphic in MAVA
SC2	Hanslik & Kruckenhauser 2000			?	Monomorphic in MAVA
ST7	Hanslik & Kruckenhauser 2000			?	Monomorphic in MAVA
SX	Hanslik & Kruckenhauser 2000			?	Monomorphic in MAVA
BIBL31	Klinkicht 1993			?	Monomorphic in MAVA
IGS-1	May et al. 1997			?	Monomorphic in MAVA
IGS-110b	May et al. 1997			?	Monomorphic in MAVA
IGS-24d	May et al. 1997			?	Monomorphic in MAVA
IGS-BP1	May et al. 1997			?	Monomorphic in MAVA
IGS-CK1	May et al. 1997			?	Monomorphic in MAVA
GS12	Stevens et al. 1997			?	Monomorphic in MAVA
SSBibl4	Goosesens et al. 1998			?
