# Supplementary material for: Additional Complexity in Historic and Contemporary Gene Flow Among Hoary, Vancouver Island, and Olympic Marmots Revealed by Microsatellites and Ultraconserved Elements
Source: Ecol Evol. 2025 Jul 27;15(7):e71711. doi: 10.1002/ece3.71711 (PMC12301068; doi:10.1002/ece3.71711)
Supplement: Supplementary file 2 — Table S2. Marmota specimens used in this study. Museum abbreviations are as follows: MCZ = Museum of Comparative Zoology, Harvard University, Cambridge, Massachusetts; MSB = Museum of Southwestern Biology, University of New Mexico, Albuquerque, New Mexico; MVZ = Museum of Vertebrate Zoology, University of California, Berkeley, California; ROM = Royal Ontario Museum, Toronto, Ontario; UAM = University of Alaska Museum, Fairbanks, Alaska; USNM = National Museum of Natural History, Smithsonian Institution, Washington D.C.; UWBM = University of Washington Burke Museum of Natural History and Culture, Seattle, Washington; YPM = Yale Peabody Museum of Natural History, Yale University, New Haven, Connecticut. Mitochondrial clade membership for M. caligata specimens previously determined using Sanger sequencing of fresh tissue are denoted by plain text. Clade assignments for museum specimens with no archived tissue samples were made using restriction enzymes (bold) or Sanger sequencing (bold italic). Specimens used in microsatellite analyses indicated with an asterisk after the species name and genotypes are reported (e.g., microsatellite loci 3b1 and GS25). [file ECE3-15-e71711-s001.xlsx]

## Sheet: Sheet1
Species	Country	State or province	Museum	Catalog number	Sex	Latitude	Longitude	Uncertainty (m)	Year collected	Clade	3b1		GS25		MA018		SSBibl18		GS14		MS6		2h6b		MS56		MS53
M. caligata*	United States	Alaska	UAM	48486	M	58.2543	-134.312	500	1997	coastal	362	362	124	132	153	153	328	332	265	267	162	162	204	204	148	150	0	0
M. caligata*	United States	Alaska	UAM	103473	U	58.5344	-134.831	15	2009	coastal	362	362	124	148	149	153	324	328	265	267	162	162	204	204	150	150	150	156
M. caligata*	United States	Alaska	UAM	103474	M	58.3111	-134.667	383	2009	coastal	362	362	148	148	149	153	322	322	265	267	162	162	204	204	142	148	156	156
M. caligata*	United States	Alaska	UAM	103477	M	58.3111	-134.667	383	2009	coastal	362	362	148	148	149	153	322	330	265	267	162	162	204	204	142	148	156	156
M. caligata*	United States	Alaska	UAM	112325	F	61.154	-146.598	3	2011	coastal	362	382	150	150	149	149	326	326	265	267	162	162	204	204	148	150	156	156
M. caligata*	United States	Alaska	UAM	112338	F	58.6245	-134.936	3	2011	coastal	362	386	144	150	149	153	328	328	265	267	162	162	204	204	150	150	156	156
M. caligata*	United States	Alaska	UAM	112351	F	58.6245	-134.936	3	2011	coastal	362	386	148	150	149	149	322	328	265	267	162	162	204	204	150	150	156	156
M. caligata*	United States	Alaska	UAM	112457	F	58.4231	-134.443	50	2010	coastal	362	362	-9	148	149	153	328	328	261	269	162	162	204	204	150	150	154	156
M. caligata*	United States	Alaska	UAM	112458	U	58.4231	-134.443	50	2010	coastal	362	362	124	-9	149	153	328	332	267	-9	162	162	204	218	148	150	154	154
M. caligata*	United States	Alaska	UAM	113905	F	60.9195	-146.203	80	2012	coastal	362	380	124	148	151	151	328	328	265	265	162	162	204	204	150	150	156	156
M. caligata*	United States	Alaska	UAM	114143	F	61.1413	-145.759	4	2012	coastal	362	362	148	148	149	151	332	332	267	267	162	162	204	204	148	150	156	156
M. caligata*	United States	Alaska	UAM	114365	M	60.9278	-146.213	30	2012	coastal	362	380	124	124	149	149	326	328	265	265	162	162	218	220	148	150	150	156
M. caligata*	United States	Alaska	UAM	115715	M	61.1418	-145.762	5	2012	coastal	362	378	124	148	149	151	328	328	267	267	162	162	204	218	150	150	156	164
M. caligata*	United States	Alaska	UAM	115799	M	61.1333	-145.777	10	2012	coastal	362	378	124	148	149	151	328	328	267	267	162	162	204	218	150	150	156	164
M. caligata*	United States	Alaska	UAM	115801	F	61.1439	-145.756	152	2012	coastal	362	386	148	148	149	149	328	328	261	265	162	162	204	218	150	150	154	156
M. caligata*	United States	Alaska	UAM	101845	F	60.7709	-148.751	1000	2006	continental	362	362	148	150	149	151	-9	-9	-9	-9	162	162	218	218	152	152	152	156
M. caligata*	United States	Alaska	UAM	101919	U	60.2849	-150.158	10	2006	continental	362	362	124	148	149	151	328	328	261	265	162	162	216	218	150	150	154	156
M. caligata*	United States	Alaska	UAM	103476	M	60.3559	-146.194	100	2011	continental	362	362	148	148	139	139	328	328	267	267	162	162	216	216	150	150	154	154
M. caligata*	United States	Alaska	UAM	107658	M	60.5514	-145.362	5	2009	continental	362	382	124	124	149	149	328	330	265	265	162	162	204	204	150	150	156	156
M. caligata*	United States	Alaska	UAM	112342	F	59.5099	-151.451	1000	2011	continental	362	362	124	148	149	149	328	328	267	267	162	162	218	220	150	150	156	156
M. caligata*	United States	Alaska	UAM	112360	M	60.3461	-146.268	3	2011	continental	362	362	148	148	139	139	328	328	267	267	162	162	216	216	150	150	154	154
M. caligata*	United States	Alaska	UAM	112364	M	60.3448	-146.313	3	2011	continental	362	362	148	148	139	139	328	328	267	267	162	162	216	216	150	150	154	154
M. caligata*	United States	Alaska	UAM	112579	F	59.4278	-151.152	3	2011	continental	362	378	148	148	149	149	328	330	265	267	162	162	204	216	148	150	154	156
M. caligata*	United States	Alaska	UAM	112580	F	59.3669	-151.698	8	2011	continental	362	362	148	148	149	149	326	328	267	267	162	162	204	218	148	150	148	154
M. caligata*	United States	Alaska	UAM	112581	F	59.4356	-151.18	3	2011	continental	362	362	124	150	149	149	328	328	265	265	162	162	216	220	150	150	150	154
M. caligata*	United States	Alaska	UAM	112582	M	59.7913	-150.512	9	2011	continental	362	378	148	148	149	149	328	332	265	267	162	162	204	204	150	150	154	154
M. caligata*	United States	Alaska	UAM	112583	M	59.641	-151.058	3	2011	continental	362	380	126	148	149	149	328	334	265	267	162	162	218	218	150	150	156	156
M. caligata*	United States	Alaska	UAM	112585	M	59.4299	-151.158	3	2011	continental	362	362	148	148	149	153	330	330	267	271	162	162	216	216	150	150	150	154
M. caligata*	United States	Alaska	UAM	112587	M	59.4343	-151.169	3	2011	continental	362	376	124	150	149	149	328	330	265	267	162	162	216	218	148	150	156	156
M. caligata*	United States	Alaska	UAM	113733	F	59.6473	-151.058	3	2011	continental	362	362	126	148	149	149	328	334	267	267	162	162	218	218	150	150	154	156
M. caligata*	United States	Alaska	UAM	113735	M	59.641	-151.058	3	2011	continental	362	380	148	148	149	149	328	328	267	267	162	162	216	218	150	150	150	154
M. caligata*	United States	Alaska	UAM	113736	M	59.4292	-151.155	3	2011	continental	362	362	124	148	149	151	326	330	267	267	162	162	216	218	148	150	154	156
M. caligata*	United States	Alaska	UAM	113737	F	59.4343	-151.158	3	2011	continental	362	384	124	148	149	149	328	330	265	267	162	162	204	216	150	150	154	156
M. caligata*	United States	Alaska	UAM	113739	F	59.4335	-151.163	12	2011	continental	362	378	124	148	149	149	328	328	265	267	162	162	204	218	148	150	154	156
M. caligata*	United States	Alaska	UAM	113885	M	60.2006	-148.4	91	2012	continental	362	378	148	148	149	149	328	330	261	265	162	162	218	222	150	150	156	156
M. caligata*	United States	Alaska	UAM	113886	F	60.218	-148.364	274	2012	continental	362	366	148	148	149	149	330	330	255	265	162	162	218	222	150	150	154	156
M. caligata*	United States	Alaska	UAM	113951	F	61.0548	-147.123	5	2012	continental	362	378	124	150	147	149	326	328	265	265	162	162	204	204	148	150	156	156
M. caligata*	United States	Alaska	UAM	114296	F	61.2018	-147.471	10	2012	continental	362	374	144	148	149	149	328	328	265	267	162	162	218	218	150	150	156	156
M. caligata*	United States	Alaska	UAM	115716	M	61.0548	-147.123	5	2012	continental	362	378	124	150	149	149	326	328	265	265	162	162	204	218	148	150	156	156
M. caligata*	United States	Alaska	UAM	115723	F	61.1337	-145.775	10	2012	continental	362	376	148	148	149	151	328	328	265	267	162	162	204	204	150	150	156	156
M. caligata*	United States	Alaska	UAM	115724	M	61.2016	-147.473	10	2012	continental	362	362	148	148	147	149	328	328	261	267	162	162	204	204	150	150	154	156
M. caligata*	United States	Alaska	UAM	115800	F	61.133	-145.778	10	2012	continental	362	362	124	148	149	149	326	332	265	267	162	162	204	218	148	150	154	156
M. caligata*	United States	Alaska	UAM	115802	M	61.2017	-147.472	10	2012	continental	362	374	148	148	147	149	328	328	261	265	162	162	204	218	150	150	156	156
M. caligata*	United States	Alaska	UAM	115809	U	59.4333	-151.163	7	2011	continental	362	378	124	148	149	149	328	328	265	267	162	162	204	218	148	148	156	156
M. caligata*	United States	Alaska	UAM	103475	U	58.3141	-134.661	15	2009	-	362	362	148	148	153	153	322	322	261	267	162	162	204	204	148	150	150	156
M. caligata*	United States	Alaska	UAM	117755	M	58.2569	-134.506	15	2013	-	362	362	146	148	149	149	322	330	261	265	162	162	204	204	148	150	150	150
M. caligata*	United States	Alaska	UAM	117756	F	58.2861	-134.326	15	2013	-	362	362	148	148	149	155	328	328	261	265	162	162	204	218	-9	-9	154	156
M. caligata*	United States	Alaska	UAM	119877	F	58.2936	-134.372	15	2013	-	362	364	124	148	149	149	0	0	265	265	162	162	204	218	142	150	154	156
M. caligata*	United States	Alaska	UAM	113878	F	61.1998	-147.481	5	2012	coastal	374	376	144	148	147	149	328	328	261	267	162	162	218	218	150	150	156	156
M. caligata*	United States	Alaska	UAM	112326	F	61.1342	-145.774	3	2011	continental	376	384	148	148	151	151	326	328	261	265	162	162	204	204	150	150	154	156
M. caligata*	United States	Alaska	UAM	112324	F	59.5097	-151.453	1000	2011	continental	378	378	124	148	149	149	328	328	267	267	162	162	218	218	150	150	156	156
M. caligata*	United States	Alaska	UAM	112354	M	59.5099	-151.451	1000	2011	continental	378	378	124	148	149	149	328	328	267	271	162	162	218	218	150	150	156	156
M. caligata*	United States	Alaska	UAM	113738	F	59.4338	-151.164	7	2011	continental	378	384	124	148	149	149	328	328	265	267	162	162	204	218	148	150	154	156
M. caligata*	United States	Alaska	UAM	113950	F	60.9262	-146.201	3	2012	coastal	380	384	124	148	149	151	328	328	265	267	162	162	204	218	148	150	154	156
M. caligata*	United States	Alaska	UAM	115798	M	61.1385	-145.764	10	2012	coastal	380	382	148	148	149	149	332	332	265	267	162	162	204	204	150	150	156	156
M. caligata*	United States	Alaska	UAM	113734	F	59.6411	-151.064	3	2011	continental	380	380	148	148	149	149	328	328	265	267	162	162	216	218	148	150	156	156
M. caligata	United States	Alaska	UAM	22914		58.2866	-134.56	7300	1992	coastal
M. caligata	United States	Alaska	UAM	24122		58.2866	-134.56	7300	1992	coastal
M. caligata	United States	Alaska	UAM	32649		58.2508	-134.47	14000	1995	coastal
M. caligata	United States	Alaska	UAM	35129		56.0339	-130.043	1450	1995	coastal
M. caligata	United States	Alaska	UAM	38302		58.4713	-135.401	1274	1996	coastal
M. caligata	United States	Alaska	UAM	38303		58.4713	-135.401	1274	1996	coastal
M. caligata	United States	Alaska	UAM	38304		58.4713	-135.401	1274	1996	coastal
M. caligata	United States	Alaska	UAM	57693		61.0585	-143.363	100	2001	coastal
M. caligata	United States	Alaska	UAM	78239		59.6374	-136.129	600	2002	coastal
M. caligata	United States	Alaska	UAM	78240		59.6374	-136.129	600	2002	coastal
M. caligata	United States	Alaska	UAM	102367		61.6124	-142.031	11	2008	coastal
M. caligata	United States	Alaska	UAM	102368		61.6134	-142.039	8	2008	coastal
M. caligata	United States	Alaska	UAM	102374		61.6125	-142.039	8	2008	coastal
M. caligata	United States	Alaska	UAM	102436		60.9763	-143.129	13	2008	coastal
M. caligata	United States	Alaska	UAM	113904		61.201	-147.475	10	2012	coastal
M. caligata	United States	Alaska	UAM	113906		61.2002	-147.483	5	2012	coastal
M. caligata	United States	Alaska	UAM	115797		61.137	-145.766	15	2012	coastal
M. caligata	United States	Alaska	MVZ	403		58.451	-136.089	8219	1907	coastal
M. caligata	United States	Alaska	MVZ	418		58.451	-136.089	8219	1907	coastal
M. caligata	United States	Alaska	MVZ	420		58.451	-136.089	8219	1907	coastal
M. caligata	United States	Alaska	MVZ	964		60.3516	-146.406	19038	1908	coastal
M. caligata	United States	Alaska	MVZ	994		59.9811	-139.57	9369	1906	coastal
M. caligata	United States	Alaska	MVZ	8360		55.9383	-130.702	23949	1909	coastal
M. caligata	United States	Alaska	MVZ	8361		55.9383	-130.702	23949	1909	coastal
M. caligata	United States	Alaska	USNM	35622		59.7587	-139.869	25987	1882	coastal
M. caligata	United States	Alaska	USNM	235255		58.5225	-136.182	3632	1920	coastal
M. caligata	United States	Alaska	USNM	235257		58.5225	-136.182	3632	1920	coastal
M. caligata	United States	Alaska	USNM	241748		64.0684	-143.118	3377	1921	coastal
M. caligata	United States	Alaska	MVZ	965		61.0703	-146.668	2876	1908	coastal
M. caligata	United States	Alaska	YPM	14820		63.0693	-145.74	10	2010	continental
M. caligata	United States	Alaska	UAM	30932		57.0833	-132.733	3352	1993	continental
M. caligata	United States	Alaska	UAM	31724		61.2167	-149.583	3112	1994	continental
M. caligata	United States	Alaska	UAM	53836		65.3928	-145.999	10	2000	continental
M. caligata	United States	Alaska	UAM	58238		64.8075	-143.746	680	2001	continental
M. caligata	United States	Alaska	UAM	58239		64.8075	-143.746	680	2001	continental
M. caligata	United States	Alaska	UAM	58240		64.8075	-143.746	680	2001	continental
M. caligata	United States	Alaska	UAM	58241		64.8075	-143.746	680	2001	continental
M. caligata	United States	Alaska	UAM	65635		63.6667	-142.217	6437	2002	continental
M. caligata	United States	Alaska	UAM	85858		65.2947	-149.997	5	2006	continental
M. caligata	United States	Alaska	UAM	85859		65.2596	-150.05	5	2006	continental
M. caligata	United States	Alaska	UAM	86413		60.7709	-148.751	25	2006	continental
M. caligata	United States	Alaska	UAM	86414		60.2753	-150.15	9	2006	continental
M. caligata	United States	Alaska	UAM	94705	F	58.7667	-154.967	3219	2004	continental	362	362	148	148	149	149	328	328	265	265	162	162	218	218	148	148	156	156
M. caligata	United States	Alaska	UAM	98299		60.7819	-149.546	32	2005	continental
M. caligata	United States	Alaska	UAM	102474		63.3958	-145.66	15	2008	continental
M. caligata	United States	Alaska	UAM	102476		63.3958	-145.661	6	2008	continental
M. caligata	United States	Alaska	UAM	103458		63.1285	-146.28	8	2009	continental
M. caligata	United States	Alaska	UAM	103489		58.8975	-152.209	1000	2009	continental
M. caligata	United States	Alaska	UAM	103490		58.8975	-152.209	1000	2009	continental
M. caligata	United States	Alaska	UAM	103491		58.8975	-152.209	1000	2009	continental
M. caligata	United States	Alaska	UAM	106200		65.4938	-145.384	6	2010	continental
M. caligata	United States	Alaska	UAM	106211		65.2111	-148.06	4	2010	continental
M. caligata	United States	Alaska	UAM	106220		65.2084	-148.058	3	2010	continental
M. caligata	United States	Alaska	UAM	111555		65.2116	-148.061	915	2011	continental
M. caligata	United States	Alaska	UAM	111557		65.2206	-148.051	936	2011	continental
M. caligata	United States	Alaska	UAM	111561		65.2111	-148.06	915	2011	continental
M. caligata	United States	Alaska	UAM	111565		65.4854	-145.4	100	2011	continental
M. caligata	United States	Alaska	UAM	111626		65.2195	-148.054	924	2011	continental
M. caligata	United States	Alaska	UAM	111634		65.2111	-148.06	915	2011	continental
M. caligata	United States	Alaska	UAM	111786		58.8974	-152.212	1000	2010	continental
M. caligata	United States	Alaska	UAM	112286		58.8974	-152.212	1000	2010	continental
M. caligata	United States	Alaska	UAM	112287		58.8974	-152.212	1000	2010	continental
M. caligata	United States	Alaska	UAM	112288		58.8974	-152.212	1000	2010	continental
M. caligata	United States	Alaska	UAM	112289		58.8974	-152.212	1000	2010	continental
M. caligata	United States	Alaska	UAM	112290		58.8974	-152.212	1000	2010	continental
M. caligata	United States	Alaska	UAM	112291		58.8974	-152.212	1000	2010	continental
M. caligata	United States	Alaska	UAM	112292		58.8974	-152.212	1000	2010	continental
M. caligata	United States	Alaska	UAM	112293		58.8974	-152.212	1000	2010	continental
M. caligata	United States	Alaska	UAM	112294		58.8974	-152.212	1000	2010	continental
M. caligata	United States	Alaska	UAM	112295		58.8974	-152.212	1000	2010	continental
M. caligata	United States	Alaska	UAM	112296		58.8974	-152.212	1000	2010	continental
M. caligata	United States	Alaska	UAM	112297		58.8974	-152.212	1000	2010	continental
M. caligata	United States	Alaska	UAM	112298		58.8974	-152.212	1000	2010	continental
M. caligata	United States	Alaska	UAM	112299		58.8974	-152.212	1000	2010	continental
M. caligata	United States	Alaska	UAM	112300		58.8974	-152.212	1000	2010	continental
M. caligata	United States	Alaska	UAM	112301		58.8974	-152.212	1000	2010	continental
M. caligata	United States	Alaska	UAM	112302		58.8974	-152.212	1000	2010	continental
M. caligata	United States	Alaska	UAM	112303		58.8974	-152.212	1000	2010	continental
M. caligata	United States	Alaska	UAM	112304		58.8974	-152.212	1000	2010	continental
M. caligata	United States	Alaska	UAM	112305		58.8974	-152.212	1000	2010	continental
M. caligata	United States	Alaska	UAM	112306		58.8974	-152.212	1000	2010	continental
M. caligata	United States	Alaska	UAM	112353		65.3902	-146.598	400	2011	continental
M. caligata	United States	Alaska	UAM	112359		63.0853	-146.389	7	2006	continental
M. caligata	United States	Alaska	UAM	112367		65.1492	-147.018	137	2011	continental
M. caligata	United States	Alaska	UAM	112368		65.1492	-147.018	137	2011	continental
M. caligata	United States	Alaska	UAM	112369		65.1492	-147.018	137	2011	continental
M. caligata	United States	Alaska	UAM	113889		63.498	-145.813	3	2012	continental
M. caligata	United States	Alaska	UAM	113892		61.7599	-149.306	4	2012	continental
M. caligata	United States	Alaska	UAM	113901		61.7606	-149.311	3	2012	continental
M. caligata	United States	Alaska	UAM	113902		61.7631	-149.304	6	2012	continental
M. caligata	United States	Alaska	UAM	113903		63.5	-145.806	3	2012	continental
M. caligata	United States	Alaska	UAM	113907		65.3675	-146.937	4	2012	continental
M. caligata	United States	Alaska	UAM	113925		65.3674	-146.938	4	2012	continental
M. caligata	United States	Alaska	UAM	113930		65.3665	-146.937	4	2012	continental
M. caligata	United States	Alaska	UAM	114146		65.4917	-145.389	61	2012	continental
M. caligata	United States	Alaska	UAM	114298		63.7833	-145.792	10	2012	continental
M. caligata	United States	Alaska	UAM	114323		61.2002	-147.483	10	2012	continental
M. caligata	United States	Alaska	UAM	115699		57.5538	-155.985	6	2011	continental
M. caligata	United States	Alaska	UAM	115718		63.7876	-145.792	15	2012	continental
M. caligata	United States	Alaska	UAM	115803		63.7834	-145.791	13	2012	continental
M. caligata	United States	Alaska	UAM	117977		64.792	-141.731	3	2011	continental
M. caligata	United States	Alaska	UAM	117978		64.7699	-141.753	3	2011	continental
M. caligata	United States	Alaska	UAM	117979		64.7938	-141.73	4	2011	continental
M. caligata	United States	Alaska	UAM	117980		64.7924	-141.729	3	2011	continental
M. caligata	United States	Alaska	UAM	117981		64.7809	-141.723	5	2011	continental
M. caligata	United States	Alaska	UAM	117982		64.7879	-141.718	5	2011	continental
M. caligata	United States	Alaska	UAM	117983		64.7745	-141.749	3	2011	continental
M. caligata	United States	Alaska	UAM	117984		64.7723	-141.754	3	2011	continental
M. caligata	United States	Alaska	MVZ	968		60.6656	-145.621	4802	1908	continental
M. caligata	United States	Alaska	MVZ	969		59.9674	-147.706	5378	1908	continental
M. caligata	United States	Alaska	MVZ	8359		58.0047	-133.795	6905	1909	continental
M. caligata	United States	Alaska	MVZ	37527		63.7539	-149.29	20853	1926	continental
M. caligata	United States	Alaska	MVZ	37528		63.7539	-149.29	20853	1926	continental
M. caligata	United States	Alaska	UWBM	39790		61.824	-149.243	2000	1950	continental
M. caligata	United States	Alaska	USNM	128082		59.1556	-151.885	18642	1903	continental
M. caligata	United States	Alaska	USNM	128084		59.1556	-151.885	18642	1903	continental
M. caligata	United States	Alaska	USNM	131437		57.611	-156.043	11489	1903	continental
M. caligata	United States	Alaska	USNM	131535		64.6756	-144.025	4009	1903	continental
M. caligata	United States	Alaska	USNM	271701		63.62	-146.718	65000	1941	continental
M. caligata	United States	Alaska	USNM	512803		65.1879	-143.543	9920	1975	continental
M. caligata	United States	Alaska	MVZ	960		59.9674	-147.706	5378	1908	continental
M. caligata	United States	Alaska	MVZ	961		59.9674	-147.706	5378	1908	continental
M. caligata	United States	Alaska	MVZ	962		59.9674	-147.706	5378	1908	continental
M. caligata	United States	Alaska	MVZ	963		59.9674	-147.706	5378	1908	continental
M. caligata	United States	Alaska	USNM	13650		59.3092	-158.722	8354	1882	continental
M. caligata	United States	Alaska	USNM	137321		60.3389	-147.074	3960	1905	continental
M. caligata	United States	Alaska	USNM	301301		57.5683	-156.038	10203	1954	continental
M. caligata*	United States	Alaska	UAM	120630	M	58.2569	-134.506	10	2013	-	362	362	148	148	149	153	322	330	265	267	162	162	204	204	150	150	150	150
M. caligata*	United States	Alaska	UAM	118821	F	58.2441	-134.419	10	2013	-	362	362	148	148	149	153	328	328	265	267	162	162	204	204	142	150	150	156
M. caligata*	United States	Alaska	UAM	119038	F	58.2441	-134.419	10	2013	-	362	362	148	148	149	153	322	328	265	267	162	162	204	204	142	148	150	156
M. caligata*	United States	Alaska	UAM	119131	M	58.2569	-134.506	15	2013	-	362	362	146	148	149	149	330	330	265	267	162	162	204	204	148	150	150	150
M. caligata*	United States	Alaska	UAM	119132	F	58.2569	-134.506	15	2013	-	362	362	148	148	149	153	0	0	261	267	162	162	204	204	148	150	150	150
M. caligata*	United States	Alaska	UAM	120456	M	58.2569	-134.506	5	2013	-	362	362	146	148	149	149	322	330	265	267	162	162	204	204	150	150	150	150
M. caligata*	United States	Alaska	UAM	120629	M	58.2441	-134.419	10	2013	-	362	362	148	148	153	153	322	328	261	267	162	162	204	204	142	148	156	156
M. caligata*	United States	Alaska	UAM	117594	F	57.6364	-155.72	300	2013	-	378	378	132	132	149	149	328	328	265	265	162	162	218	218	148	148	156	156
M. caligata*	United States	Alaska	UAM	117501	F	57.6344	-155.743	100	2013	-	378	378	148	148	149	149	328	328	265	265	162	162	218	220	148	148	156	156
M. caligata*	United States	Alaska	UAM	117492	M	57.6405	-155.772	100	2013	-	378	378	132	148	149	149	328	328	265	265	162	162	218	220	148	148	156	156
M. caligata*	United States	Alaska	UAM	117489	M	57.6364	-155.72	300	2013	-	378	378	132	152	149	149	328	328	265	265	162	162	218	220	148	148	156	156
M. caligata	Canada	Alberta	USNM	81913		52.6598	-118.063	19077	1896	continental
M. caligata	Canada	Alberta	MCZ	BANGS-8611		51.1819	-115.564	11037	1898	continental
M. caligata	Canada	Alberta	USNM	76233		52.8767	-118.063	10383	1895	continental
M. caligata	Canada	Alberta	USNM	174502		53.1739	-119.112	3221	1911	continental
M. caligata*	Canada	British Columbia	UAM	112316	M	58.1895	-129.894	10	2011	continental	362	362	122	122	151	151	328	328	267	267	164	164	204	218	150	150	150	166
M. vancouverensis*	Canada	British Columbia	ROM	116794		-	-	-	-	-	370	370	152	152	153	153	334	334	263	263	180	180	210	210	156	156	164	166
M. vancouverensis*	Canada	British Columbia	ROM	116795		-	-	-	-	-	370	370	152	152	153	153	334	334	263	263	180	180	210	210	156	156	164	166
M. vancouverensis*	Canada	British Columbia	ROM	117714		-	-	-	-	-	370	370	152	152	153	153	334	334	263	263	180	180	210	210	156	156	166	166
M. vancouverensis*	Canada	British Columbia	ROM	117715		-	-	-	-	-	370	370	152	152	153	153	0	0	0	0	160	180	210	210	156	156	164	166
M. vancouverensis*	Canada	British Columbia	ROM	117716		-	-	-	-	-	370	370	152	152	153	153	328	334	263	263	180	180	210	210	154	156	164	166
M. caligata*	Canada	British Columbia	UAM	35130	M	58.1881	-129.888	500	1995	coastal	372	378	124	124	153	153	328	330	267	267	162	164	218	218	142	152	150	156
M. caligata*	Canada	British Columbia	UAM	33803	M	58.1881	-129.888	500	1995	continental	376	378	0	0	147	153	328	330	265	267	164	178	0	0	142	150	150	150
M. caligata	Canada	British Columbia	UAM	49848		56.17	-130.05	2880	1997	coastal
M. caligata	Canada	British Columbia	UAM	112310		59.72	-133.38	10	2011	coastal
M. caligata	Canada	British Columbia	UAM	112366		59.72	-133.381	10	2011	coastal
M. caligata	Canada	British Columbia	USNM	19156		55.3217	-126.622	40000	n/a	coastal
M. caligata	Canada	British Columbia	MVZ	32763		55.3448	-127.499	7103	1921	coastal
M. caligata	Canada	British Columbia	MVZ	34276		59.758	-134.963	3192	1924	coastal
M. caligata	Canada	British Columbia	UWBM	42161		54.7808	-127.17	11556	1965	coastal
M. caligata	Canada	British Columbia	USNM	53594		54.6091	-124.714	35985	1893	coastal
M. caligata	Canada	British Columbia	MVZ	114118		53.7214	-126.472	7389	1950	coastal
M. caligata	Canada	British Columbia	USNM	170683		57.2089	-128.837	25025	1910	coastal
M. caligata	Canada	British Columbia	USNM	170727		57.53	-129.441	49523	1910	coastal
M. caligata	Canada	British Columbia	USNM	170739		57.0714	-126.89	13244	1910	coastal
M. caligata	Canada	British Columbia	USNM	202788		55.9793	-127.376	5434	1913	coastal
M. caligata	Canada	British Columbia	USNM	202791		56.8353	-127.1	11071	1913	coastal
M. caligata	Canada	British Columbia	USNM	210674		59.317	-129.705	6134	1914	coastal
M. caligata	Canada	British Columbia	USNM	210675		59.317	-129.705	6134	1914	coastal
M. caligata	Canada	British Columbia	USNM	226148		59.2801	-129.84	10184	1916	coastal
M. caligata	Canada	British Columbia	USNM	235432		57.1493	-128.93	8050	1920	coastal
M. caligata	Canada	British Columbia	MCZ	BANGS-1750		49	-121.815	14394	1891	coastal
M. caligata	Canada	British Columbia	MCZ	BANGS-1919		49.3828	-121.439	11204	1894	coastal
M. caligata	Canada	British Columbia	MCZ	BANGS-6842		49.0014	-121.778	27011	1895	coastal
M. caligata	Canada	British Columbia	MCZ	BANGS-6843		49.0014	-121.778	27011	1895	coastal
M. caligata	Canada	British Columbia	MCZ	BANGS-6844		49.0014	-121.778	27011	1895	coastal
M. caligata	Canada	British Columbia	MVZ	52111		52.3715	-126.044	37635	1932	coastal
M. caligata	Canada	British Columbia	MVZ	53805		50.1148	-122.958	11261	1927	coastal
M. caligata	Canada	British Columbia	MVZ	114117		53.7214	-126.472	7389	1950	coastal
M. caligata	Canada	British Columbia	MVZ	31004		57.2007	-131.798	11095	1919	continental
M. caligata	Canada	British Columbia	MVZ	31005		57.2007	-131.798	11095	1919	continental
M. caligata	Canada	British Columbia	MVZ	40182		53.2663	-121.25	5856	1928	continental
M. caligata	Canada	British Columbia	MVZ	40183		53.2663	-121.25	5856	1928	continental
M. caligata	Canada	British Columbia	MVZ	42502		53.2663	-121.25	5856	1929	continental
M. caligata	Canada	British Columbia	MVZ	42503		53.2663	-121.25	5856	1929	continental
M. caligata	Canada	British Columbia	MVZ	43825		53.2663	-121.25	5856	1929	continental
M. caligata	Canada	British Columbia	USNM	66696		49.4124	-117.329	3641	1894	continental
M. caligata	Canada	British Columbia	USNM	66697		49.4124	-117.329	3641	1894	continental
M. caligata	Canada	British Columbia	USNM	67073		51.2615	-117.493	10093	1894	continental
M. caligata	Canada	British Columbia	USNM	551541		49.6111	-116.194	3454	1924	continental
M. caligata	United States	Idaho	USNM	169241		46.6146	-114.73	119022	1910	continental
M. caligata	United States	Idaho	USNM	169242		46.5802	-114.536	2148	1910	continental
M. caligata*	United States	Montana	UAM	112564	F	45.4223	-113.722	4	2010	continental	362	362	128	130	155	159	328	330	265	273	162	162	210	212	152	152	150	160
M. caligata*	United States	Montana	UAM	112566	F	48.5778	-114.429	3	2010	continental	362	362	132	148	155	163	328	328	265	267	180	180	210	214	148	148	154	156
M. caligata*	United States	Montana	UAM	112575	F	46.1562	-114.476	3	2010	continental	362	362	128	128	155	163	316	324	265	265	162	162	210	210	152	152	150	158
M. caligata*	United States	Montana	UAM	112576	M	48.5747	-114.426	3	2010	continental	366	368	148	150	155	155	0	0	257	265	164	164	214	214	148	148	154	154
M. caligata	United States	Montana	MCZ	11605		45.0034	-110.795	-	1907	continental
M. caligata	United States	Montana	USNM	72222		48.6905	-113.507	7804	1895	continental
M. caligata	United States	Montana	USNM	72223		48.6905	-113.507	7804	1895	continental
M. caligata	United States	Montana	MVZ	95153		48.6966	-113.718	2000	1938	continental
M. caligata	United States	Montana	MVZ	134483		48.5051	-115.014	4557	1966	continental
M. caligata	United States	Montana	MVZ	134484		48.9691	-115.96	3925	1966	continental
M. caligata	United States	Montana	MVZ	134485		48.8975	-115.951	4259	1966	continental
M. caligata	United States	Montana	MVZ	134486		48.9461	-115.739	6203	1966	continental
M. caligata	United States	Montana	MVZ	134487		48.9461	-115.739	6203	1966	continental
M. caligata	Canada	Northwest Territories	MSB	265467		62.45	-129.2	305	2005	continental
M. caligata	Canada	Northwest Territories	MSB	267586		62.45	-129.2	305	2005	continental
M. caligata	Canada	Northwest Territories	MCZ	1559		60.2394	-123.464	-	-	continental
M. caligata	Canada	Northwest Territories	MCZ	4868		60.2394	-123.464	-	-	continental
M. caligata	Canada	Northwest Territories	USNM	8728		65.9196	-132.935	200000	1864	continental
M. caligata*	United States	Washington	UAM	112565	F	48.514	-120.687	4	2010	coastal	364	380	132	132	151	157	318	320	265	267	178	192	212	218	142	148	166	166
M. olympus*	United States	Washington	UWBM	79553	F	-	-	-	2005	-	364	364	130	130	165	165	320	320	263	267	192	192	208	208	152	152	156	158
M. olympus*	United States	Washington	UWBM	79554	F	-	-	-	2003	-	364	364	130	130	165	167	320	320	263	263	192	192	208	208	152	152	156	158
M. olympus*	United States	Washington	UWBM	79849	M	-	-	-	2006	-	364	364	130	130	157	165	320	320	263	267	192	192	208	208	144	152	158	158
M. olympus*	United States	Washington	UWBM	80739	M	-	-	-	2005	-	364	364	130	130	165	165	320	322	263	267	192	196	208	208	0	0	0	0
M. olympus*	United States	Washington	UWBM	81033	M	-	-	-	2008	-	364	364	130	130	163	165	320	320	263	263	192	192	208	208	144	152	158	158
M. caligata*	United States	Washington	UAM	112570	F	48.5142	-120.645	10	2010	coastal
M. caligata*	United States	Washington	UAM	112573	F	48.5142	-120.645	10	2010	coastal
M. caligata*	United States	Washington	UAM	112571	M	47.7331	-121.072	10	2010	coastal
M. caligata*	United States	Washington	UAM	112574	F	47.731	-121.07	10	2010	coastal
M. caligata*	United States	Washington	UAM	112577	F	47.7331	-121.072	10	2010	coastal
M. caligata*	United States	Washington	UWBM	82114	F	46.1631	-121.515	10	2011	coastal
M. caligata	United States	Washington	UWBM	13561		48.112	-121.115	7326	1950	coastal
M. caligata	United States	Washington	UWBM	31095		48.8333	-121.563	2149	1977	coastal
M. caligata	United States	Washington	UWBM	31096		48.8333	-121.563	2149	1977	coastal
M. caligata	United States	Washington	UWBM	32616		46.8721	-121.516	231	1975	coastal
M. caligata	United States	Washington	UWBM	35529		48.3936	-120.138	40781	1987	coastal
M. caligata	United States	Washington	UWBM	37535		48.721	-120.67	260	1990	coastal
M. caligata	United States	Washington	UWBM	42170		48.7788	-121.862	3552	1951	coastal
M. caligata	United States	Washington	USNM	141948		46.8529	-121.76	11868	1905	coastal
M. caligata	United States	Washington	USNM	226713		46.3051	-121.518	2000	1917	coastal
M. caligata	United States	Washington	USNM	236593		46.723	-121.693	9395	1921	coastal
M. caligata	Canada	Yukon Territory	MCZ	34503		61.1357	-137.886	5580	1936	coastal
M. caligata	Canada	Yukon Territory	MCZ	34504		61.1357	-137.886	5580	1936	coastal
M. caligata	Canada	Yukon Territory	MCZ	34505		61.1357	-137.886	5580	1936	coastal
M. caligata	Canada	Yukon Territory	UWBM	39668		64.8826	-138.287	77279	1964	continental
M. caligata	Canada	Yukon Territory	USNM	135161		64.2441	-138.721	2992	1904	continental
