# Supplementary material for: Additional Complexity in Historic and Contemporary Gene Flow Among Hoary, Vancouver Island, and Olympic Marmots Revealed by Microsatellites and Ultraconserved Elements
Source: Ecol Evol. 2025 Jul 27;15(7):e71711. doi: 10.1002/ece3.71711 (PMC12301068; doi:10.1002/ece3.71711)
Supplement: Supplementary file 3 — Table S3. Individuals from Mills et al. (2023) that were used for introgression analyses. Clade identity refers to whether the specimen falls into the coastal or continental mitochondrial lineage. Clade identity was determined either by Sanger sequencing for this project (see Table S2) or by mitochondrial phylogenomic analyses in Mills et al. (2023). [file ECE3-15-e71711-s002.xlsx]

## Sheet: Sheet1
Species	Collection ID	Country	State	Lat	Lon	clade	Raw Reads Code
M. caligata	MSB267586	Canada	North West Territories	62.45	-129.2	con	NA
M. caligata	UAM111561	US	Alaska	65.2111	-148.06	con	marmota_caligata_UAM111561
M. caligata	UAM112316	Canada	British Columbia	58.1895	-129.894	con	NA
M. caligata	UAM112326	US	Alaska	61.1342	-145.774	con	S43
M. caligata	UAM112457	US	Alaska	58.4231	-134.443	cos	NA
M. caligata	UAM112564	US	Montana	45.4223	-113.723	con	NA
M. caligata	UAM112566	US	Montana	48.5778	-114.429	con	S44
M. caligata	UAM112579	US	Alaska	59.4278	-151.152	con	NA
M. caligata	UAM114143	US	Alaska	61.1413	-145.759	cos	marmota_caligata_UAM114143
M. caligata	UAM115715	US	Alaska	61.1418	-145.762	cos	marmota_caligata_UAM115715
M. caligata	UAM115723	US	Alaska	61.1337	-145.775	con	marmota_caligata_UAM115723
M. caligata	UAM117492	US	Alaska	57.6405	-155.772	con	NA
M. caligata	UAM138081	US	Alaska	58.454	-135.161	cos	NA
M. caligata	UAM30932	US	Alaska	57.0833	-132.733	con	NA
M. caligata	UAM35129	US	Alaska	56.0339	-130.043	cos	S34
M. caligata	UAM49848	Canada	British Columbia	56.17	-130.05	cos	NA
M. flaviventris	UAM112562	US	Idaho	45.3194	-114.538	x	S38
M. olympus	UWBM79553	US	Washington	47.8249	-123.217	x	NA
M. olympus	UWBM79849	US	Washington	47.9236	-123.402	x	NA
M. olympus	UWBM80739	US	Washington	47.8265	-123.219	x	S40
M. olympus	UWBM81033	US	Washington	47.9869	-123.525	x	S39
M. vancouverensis	ROM117714	Canada	British Columbia	x	x	x	S35
M. vancouverensis	ROM117716	Canada	British Columbia	x	x	x	S36
