# Supplementary material for: Additional Complexity in Historic and Contemporary Gene Flow Among Hoary, Vancouver Island, and Olympic Marmots Revealed by Microsatellites and Ultraconserved Elements
Source: Ecol Evol. 2025 Jul 27;15(7):e71711. doi: 10.1002/ece3.71711 (PMC12301068; doi:10.1002/ece3.71711)
Supplement: Supplementary file 4 — Table S4. Diversity measures for each M. caligata sampling location, M. olympus , and M. vancouverensis . F IS = inbreeding coefficient, H e = expected heterozygosity, H o = observed heterozygosity, p = significance value for inbreeding. [file ECE3-15-e71711-s006.xlsx]

## Sheet: Sheet1
						Marker
		3b1	GS25	MA018	SSBibI18	GS14	MS6	2h6b	MS56	MS53	Total
	N (number of alleles)	1	2	2	2	3	1	1	3	2	2
Douglas Island	n missing genotypes (%)	1	0	0	0	0	0	0	0	0	0.1 (1.0%)
n=11	He	0	0.2468	0.5195	0.5333	0.0658	0	0	0.6797	0.5065	0.3626
	Ho	0	0.273	0.545	0.667	1	0	0	0.818	0.273	0.39
	Fis	NA	-0.111	-0.053	-0.333	-0.56	NA	NA	-0.216	0.474	-0.079
	p	NA	0.858	0.8803	0.8029	0.0079	NA	NA	0.3525	0.1624	0.4778
						Marker
		3b1	GS25	MA018	SSBibI18	GS14	MS6	2h6b	MS56	MS53	Total
	N (number of alleles)	4	2	3	2	2	3	2	3	3	2.67
Dease Lake	n missing genotypes (%)	0	1 (33.3%)	0	0	0	0	1(33.3%)	0	0	0.2 (7.4%)
n=3	He	0.8667	0.667	0.7333	0.5333	0.333	0.6	0.5	0.7333	0.6	0.6185
	Ho	0.667	0	0.333	0.667	0.333	0.667	0.5	0.667	0.667	0.5
	Fis	0.273	1	0.6	-0.333	0	-0.143	0	0.111	-0.143	0.25
	p	0.3977	0.3367	0.1964	0.8029	1	0.8048	1	0.8062	0.6	0.1479
						Marker
		3b1	GS25	MA018	SSBibI18	GS14	MS6	2h6b	MS56	MS53	Total
	N (number of alleles)	1	1	1	1	1	1	1	1	1	1
Hinchinbrook Island	n missing genotypes (%)	0	0	0	0	0	0	0	0	0	0
n=3	He	0	0	0	0	0	0	0	0	0	0
	Ho	0	0	0	0	0	0	0	0	0	0
	Fis	NA	NA	NA	NA	NA	NA	NA	NA	NA	NA
	p	NA	NA	NA	NA	NA	NA	NA	NA	NA	NA
						Marker
		3b1	GS25	MA018	SSBibI18	GS14	MS6	2h6b	MS56	MS53	Total
	N (number of alleles)	3	6	3	4	5	1	2	3	3	3.33
Juneau	n missing genotypes (%)	0	0	0	1 (12.5%)	0	0	0	1 (12.5%)	1 (12.5%)	0.3 (4.2%)
n=8	He	0.3417	0.8083	0.575	0.4945	0.7333	0	0.325	0.3846	0.5824	0.4717
	Ho	0.375	0.875	0.625	0.571	0.875	0	0.375	0.429	0.571	0.522
	Fis	-0.105	-0.089	-0.094	-0.171	-0.21	NA	-0.167	-0.125	0.02	-0.115
	p	0.7967	0.6689	0.7827	0.5601	0.3762	NA	0.8022	0.7635	0.9562	0.2106
						Marker
		3b1	GS25	MA018	SSBibI18	GS14	MS6	2h6b	MS56	MS53	Total
	N (number of alleles)	2	3	1	1	1	1	2	1	1	1.44
Katmai Peninsula	n missing genotypes (%)	0	0	0	0	0	0	0	0	0	0
n=5	He	0.3556	0.6444	0	0	0	0	0.4667	0	0	0.163
	Ho	0	0.4	0	0	0	0	0.6	0	0	0.111
	Fis	1	0.407	NA	NA	NA	NA	-0.33	NA	NA	0.344
	p	0.1136	0.2861	NA	NA	NA	NA	0.6602	NA	NA	0.168
						Marker
		3b1	GS25	MA018	SSBibI18	GS14	MS6	2h6b	MS56	MS53	Total
	N (number of alleles)	6	4	3	5	5	1	5	3	5	4.11
Kenai Peninsula	n missing genotypes (%)	0	0	0	1 (4.3%)	1 (4.3%)	0	0	0	0	0.2 (1.0%)
n=23	He	0.6329	0.5227	0.2367	0.5285	0.6173	0	0.6879	0.3894	0.5816	0.4663
	Ho	0.522	0.609	0.174	0.455	0.682	0	0.652	0.304	0.609	0.445
	Fis	0.179	-0.169	0.27	0.143	-0.107	NA	-0.333	0.222	-0.048	0.047
	p	0.158	0.2896	0.2312	0.3547	0.4951	NA	0.6602	0.2549	0.7771	0.3949
						Marker
		3b1	GS25	MA018	SSBibI18	GS14	MS6	2h6b	MS56	MS53	Total
	N (number of alleles)	3	5	3	4	4	3	3	2	5	3.56
Montana	n missing genotypes (%)	0	0	0	1 (25%)	0	0	0	0	0	0.1 (2.8%)
n=4	He	0.4643	0.8571	0.6071	0.8	0.6429	0.7143	0.6786	0.5714	0.8571	0.6881
	Ho	0.25	0.75	0.75	0.667	0.75	0	0.5	0	0.75	0.491
	Fis	0.5	0.143	-0.286	0.2	-0.2	1	0.294	1	0.143	0.321
	p	0.1449	0.573	0.5674	0.5957	0.5713	0.0306	0.5123	0.0862	0.5681	0.003
						Marker
		3b1	GS25	MA018	SSBibI18	GS14	MS6	2h6b	MS56	MS53	Total
	N (number of alleles)	1	1	4	2	2	2	1	2	2	1.89
M. olympus	n missing genotypes (%)	0	0	0	0	0	0	0	1 (20.0%)	1 (20.0%)	0.2 (4.4%)
n=5	He	0	0	0.5333	0.2	0.4667	0.2	0	0.4286	0.4286	0.2508
	Ho	0	0	0.6	0.2	0.6	0.2	0	0.5	0.5	0.289
	Fis	NA	NA	-0.143	0	-0.333	0	NA	-0.2	-0.2	-0.177
	p	NA	NA	0.6702	0.4006	0.6658	0.4026	NA	0.8525	0.856	0.3235
						Marker
		3b1	GS25	MA018	SSBibI18	GS14	MS6	2h6b	MS56	MS53	Total
	N (number of alleles)	5	4	3	4	3	1	2	2	2	2.89
Prince William Sound Continental Clade	n missing genotypes (%)	0	0	0	0	0	0	0	0	0	0
n=8	He	0.6083	0.675	0.425	0.5167	0.5667	0	0.4583	0.325	0.2333	0.4231
	Ho	0.75	0.5	0.5	0.5	0.625	0	0.375	0.375	0.25	0.431
	Fis	-0.254	0.273	-0.191	0.034	-0.111	NA	0.192	-0.167	-0.077	-0.019
	p	0.2263	0.2712	0.6176	0.8281	0.7478	NA	0.6714	0.8004	0.9372	0.8751
						Marker
		3b1	GS25	MA018	SSBibI18	GS14	MS6	2h6b	MS56	MS53	Total
	N (number of alleles)	8	4	3	3	3	1	3	2	4	3.44
Prince William Sound Coastal Clade	n missing genotypes (%)	0	0	0	0	0	0	0	0	0	10
n=10	He	0.8105	0.6263	0.5105	0.5421	0.6105	0	0.5421	0.3368	0.4368	0.4906
	Ho	0.9	0.5	0.5	0.1	0.5	0	0.5	0.4	0.5	0.433
	Fis	-0.117	0.211	0.022	0.824	0.189	NA	0.082	-0.2	-0.154	0.123
	p	0.44	0.3606	0.9375	0.0017	0.4817	NA	0.7781	0.6954	0.5219	0.142
						Marker
		3b1	GS25	MA018	SSBibI18	GS14	MS6	2h6b	MS56	MS53	Total
	N (number of alleles)	1	1	1	2	1	2	1	2	2	1.44
M. vancouverensis	n missing genotypes (%)	0	0	0	1 (20%)	0	0	0	0	0	0.2 (4.4%)
n=5	He	0	0	0	0.25	0	0.2	0	0.2	0.5333	0.1315
	Ho	0	0	0	0.25	0	0.2	0	0.2	0.8	0.161
	Fis	NA	NA	NA	0	NA	0	NA	0	-0.6	-0.261
	p	NA	NA	NA	1	NA	0.3901	NA	0.3996	0.3813	0.3813
