# Supplementary material for: Additional Complexity in Historic and Contemporary Gene Flow Among Hoary, Vancouver Island, and Olympic Marmots Revealed by Microsatellites and Ultraconserved Elements
Source: Ecol Evol. 2025 Jul 27;15(7):e71711. doi: 10.1002/ece3.71711 (PMC12301068; doi:10.1002/ece3.71711)
Supplement: Supplementary file 5 — Table S5. Results of the top BA3 model. The Source → Sink populations represent the direction of tested migration: from the source population to the sink population. Mean represents the proportion of individuals from the sink population that are from the source population. Migration patterns with confidence intervals that do not overlap zero are highlighted. [file ECE3-15-e71711-s005.xlsx]

## Sheet: OLD
Source -> Sink Population	Mean	SD	CI high	CI low
Douglas Island -> Dease Lake	0.0231	0.0215	0.06524	-0.01904
Douglas Island -> Hinchinbrook Island	0.0222	0.021	0.06336	-0.01896
Douglas Island -> Juneau	0.0167	0.0159	0.047864	-0.014464
Douglas Island -> Alaska Peninsula	0.0196	0.0184	0.055664	-0.016464
Douglas Island -> Kenai Peninsula	0.0097	0.0093	0.027928	-0.008528
Douglas Island -> Montana	0.0296	0.0335	0.09526	-0.03606
Douglas Island -> Prince William Sound Coastal	0.0151	0.0144	0.043324	-0.013124
Douglas Island -> Prince William Sound Continental	0.0167	0.0163	0.048648	-0.015248
Douglas Island -> Washington	0.0188	0.0183	0.054668	-0.017068
Douglas Island -> M. olympus	0.0199	0.0188	0.056748	-0.016948
Douglas Island -> M. vancouverensis	0.0196	0.0188	0.056448	-0.017248
Dease Lake -> Douglas Island	0.0193	0.0184	0.055364	-0.016764
Dease Lake -> Hinchinbrook Island	0.0226	0.021	0.06376	-0.01856
Dease Lake -> Juneau	0.0169	0.0159	0.048064	-0.014264
Dease Lake -> Alaska Peninsula	0.0199	0.0185	0.05616	-0.01636
Dease Lake -> Kenai Peninsula	0.0096	0.0094	0.028024	-0.008824
Dease Lake -> Montana	0.036	0.0393	0.113028	-0.041028
Dease Lake -> Prince William Sound Coastal	0.015	0.0143	0.043028	-0.013028
Dease Lake -> Prince William Sound Continental	0.0165	0.0156	0.047076	-0.014076
Dease Lake -> Washington	0.0191	0.0185	0.05536	-0.01716
Dease Lake -> M. olympus	0.0195	0.0183	0.055368	-0.016368
Dease Lake -> M. vancouverensis	0.0194	0.0185	0.05566	-0.01686
Hinchinbrook Island -> Douglas Island	0.0196	0.0186	0.056056	-0.016856
Hinchinbrook Island -> Dease Lake	0.023	0.0213	0.064748	-0.018748
Hinchinbrook Island -> Juneau	0.0168	0.016	0.04816	-0.01456
Hinchinbrook Island -> Alaska Peninsula	0.0193	0.0178	0.054188	-0.015588
Hinchinbrook Island -> Kenai Peninsula	0.0097	0.0096	0.028516	-0.009116
Hinchinbrook Island -> Montana	0.0284	0.0314	0.089944	-0.033144
Hinchinbrook Island -> Prince William Sound Coastal	0.0154	0.0148	0.044408	-0.013608
Hinchinbrook Island -> Prince William Sound Continental	0.0165	0.0156	0.047076	-0.014076
Hinchinbrook Island -> Washington	0.0183	0.0171	0.051816	-0.015216
Hinchinbrook Island -> M. olympus	0.0195	0.0185	0.05576	-0.01676
Hinchinbrook Island -> M. vancouverensis	0.0197	0.0186	0.056156	-0.016756
Juneau -> Douglas Island	0.0194	0.0185	0.05566	-0.01686
Juneau -> Dease Lake	0.0223	0.0207	0.062872	-0.018272
Juneau -> Hinchinbrook Island	0.0224	0.021	0.06356	-0.01876
Juneau -> Alaska Peninsula	0.0196	0.0183	0.055468	-0.016268
Juneau -> Kenai Peninsula	0.0095	0.0093	0.027728	-0.008728
Juneau -> Montana	0.0212	0.02	0.0604	-0.018
Juneau -> Prince William Sound Coastal	0.0154	0.0149	0.044604	-0.013804
Juneau -> Prince William Sound Continental	0.0166	0.0155	0.04698	-0.01378
Juneau -> Washington	0.0184	0.0176	0.052896	-0.016096
Juneau -> M. olympus	0.0195	0.0185	0.05576	-0.01676
Juneau -> M. vancouverensis	0.0198	0.0184	0.055864	-0.016264
Alaska Peninsula -> Douglas Island	0.0196	0.0186	0.056056	-0.016856
Alaska Peninsula -> Dease Lake	0.023	0.0214	0.064944	-0.018944
Alaska Peninsula -> Hinchinbrook Island	0.0226	0.021	0.06376	-0.01856
Alaska Peninsula -> Juneau	0.0169	0.0162	0.048652	-0.014852
Alaska Peninsula -> Kenai Peninsula	0.0094	0.0092	0.027432	-0.008632
Alaska Peninsula -> Montanta	0.0216	0.0207	0.062172	-0.018972
Alaska Peninsula -> Prince William Sound Coastal	0.0149	0.0142	0.042732	-0.012932
Alaska Peninsula -> Prince William Sound Continental	0.0167	0.0157	0.047472	-0.014072
Alaska Peninsula -> Washington	0.0182	0.0177	0.052892	-0.016492
Alaska Peninsula -> M. olympus	0.0196	0.0186	0.056056	-0.016856
Alaska Peninsula -> M. vancouverensis	0.0195	0.0182	0.055172	-0.016172
Kenai Peninsula -> Douglas Island	0.0197	0.0185	0.05596	-0.01656
Kenai Peninsula -> Dease Lake	0.036	0.0326	0.099896	-0.027896
Kenai Peninsula -> Dease Lake	0.0877	0.0364	0.159044	0.016356
Kenai Peninsula -> Juneau	0.0167	0.0162	0.048452	-0.015052
Kenai Peninsula -> Alaska Peninsula	0.1169	0.0373	0.190008	0.043792
Kenai Peninsula -> Montana	0.0226	0.0215	0.06474	-0.01954
Kenai Peninsula -> Prince William Sound Coastal	0.0436	0.0327	0.107692	-0.020492
Kenai Peninsula -> Prince William Sound Continental	0.0166	0.0158	0.047568	-0.014368
Kenai Peninsula -> Washington	0.0177	0.0167	0.050432	-0.015032
Kenai Peninsula -> M. olympus	0.0196	0.0187	0.056252	-0.017052
Kenai Peninsula -> M. vancouverensis	0.0195	0.0184	0.055564	-0.016564
Montana -> Douglas Island	0.0196	0.0183	0.055468	-0.016268
Montana -> Douglas Island	0.0251	0.0242	0.072532	-0.022332
Montana -> Hinchinbrook Island	0.0222	0.0207	0.062772	-0.018372
Montana -> Juneau	0.0166	0.0158	0.047568	-0.014368
Montana -> Alaska Peninsula	0.0195	0.0185	0.05576	-0.01676
Montana -> Kenai Peninsula	0.0097	0.0094	0.028124	-0.008724
Montana -> Prince William Sound Coastal	0.0153	0.0144	0.043524	-0.012924
Montana -> Prince William Sound Continental	0.0163	0.0157	0.047072	-0.014472
Montana -> Washington	0.019	0.0181	0.054476	-0.016476
Montana -> M. olympus	0.0197	0.0185	0.05596	-0.01656
Montana -> M. vancouverensis	0.0197	0.0184	0.055764	-0.016364
M. olympus -> Douglas Island	0.0198	0.0188	0.056648	-0.017048
M. olympus -> Dease Lake	0.0223	0.0209	0.063264	-0.018664
M. olympus -> Hinchinbrook Island	0.0222	0.0209	0.063164	-0.018764
M. olympus -> Juneau	0.0173	0.0166	0.049836	-0.015236
M. olympus -> Alaska Peninsula	0.02	0.0189	0.057044	-0.017044
M. olympus -> Kenai Peninsula	0.0099	0.0095	0.02852	-0.00872
M. olympus -> Montana	0.0211	0.02	0.0603	-0.0181
M. olympus -> Prince William Sound Coastal	0.0148	0.0142	0.042632	-0.013032
M. olympus -> Prince William Sound Continental	0.0166	0.0162	0.048352	-0.015152
M. olympus -> Washington	0.0285	0.0288	0.084948	-0.027948
M. olympus -> M. vancouverensis	0.0195	0.0183	0.055368	-0.016368
Prince William Sound Coastal -> Douglas Island	0.1182	0.0382	0.193072	0.043328
Prince William Sound Coastal -> Dease Lake	0.0489	0.0359	0.119264	-0.021464
Prince William Sound Coastal -> Hinchinbrook Island	0.0225	0.0207	0.063072	-0.018072
Prince William Sound Coastal -> Juneau	0.1478	0.0355	0.21738	0.07822
Prince William Sound Coastal -> Alaska Peninsula	0.0204	0.0191	0.057836	-0.017036
Prince William Sound Coastal -> Kenai Peninsula	0.2008	0.033	0.26548	0.13612
Prince William Sound Coastal -> Montanta	0.0211	0.02	0.0603	-0.0181
Prince William Sound Coastal -> Prince William Sound Continental	0.1512	0.0358	0.221368	0.081032
Prince William Sound Coastal -> Washington	0.0176	0.0168	0.050528	-0.015328
Prince William Sound Coastal -> M. olympus	0.0199	0.0185	0.05616	-0.01636
Prince William Sound Coastal -> M. vancouverensis	0.0196	0.0188	0.056448	-0.017248
Prince William Sound Continental -> Douglas Island	0.0196	0.0185	0.05586	-0.01666
Prince William Sound Continental -> Dease Lake	0.0229	0.0211	0.064256	-0.018456
Prince William Sound Continental -> Hinchinbrook Island	0.0221	0.0206	0.062476	-0.018276
Prince William Sound Continental -> Juneau	0.0169	0.0161	0.048456	-0.014656
Prince William Sound Continental -> Alaska Peninsula	0.0196	0.0185	0.05586	-0.01666
Prince William Sound Continental -> Kenai Peninsula	0.0096	0.0093	0.027828	-0.008628
Prince William Sound Continental -> Montana	0.0216	0.0204	0.061584	-0.018384
Prince William Sound Continental -> Prince William Sound Coastal	0.0154	0.0147	0.044212	-0.013412
Prince William Sound Continental -> Washington	0.0182	0.017	0.05152	-0.01512
Prince William Sound Continental -> M. olympus	0.0197	0.0186	0.056156	-0.016756
Prince William Sound Continental -> M. vancouverensis	0.0198	0.0186	0.056256	-0.016656
M. vancouverensis -> Douglas Island	0.0196	0.0185	0.05586	-0.01666
M. vancouverensis -> Dease Lake	0.0224	0.021	0.06356	-0.01876
M. vancouverensis -> Hinchinbrook Island	0.0221	0.0205	0.06228	-0.01808
M. vancouverensis -> Juneau	0.0169	0.016	0.04826	-0.01446
M. vancouverensis -> Alaska Peninsula	0.0195	0.0184	0.055564	-0.016564
M. vancouverensis -> Kenai Peninsula	0.0096	0.0095	0.02822	-0.00902
M. vancouverensis -> Montana	0.0213	0.0202	0.060892	-0.018292
M. vancouverensis -> Prince William Sound Coastal	0.0149	0.0142	0.042732	-0.012932
M. vancouverensis -> Prince William Sound Continental	0.0166	0.0157	0.047372	-0.014172
M. vancouverensis -> Washington	0.018	0.0171	0.051516	-0.015516
M. vancouverensis -> M. olympus	0.0194	0.0184	0.055464	-0.016664
Washington -> Douglas Island	0.0193	0.0182	0.054972	-0.016372
Washington -> Dease Lake	0.0372	0.0286	0.093256	-0.018856
Washington -> Hinchinbrook Island	0.0221	0.0206	0.062476	-0.018276
Washington -> Juneau	0.0169	0.0159	0.048064	-0.014264
Washington -> Alasksa Peninsula	0.0193	0.0181	0.054776	-0.016176
Washington -> Kenai Peninsula	0.0099	0.0094	0.028324	-0.008524
Washington -> Montana	0.021	0.0198	0.059808	-0.017808
Washington -> Prince William Sound Continental	0.0166	0.0158	0.047568	-0.014368
Washington -> Prince William Sound Coastal	0.0153	0.0148	0.044308	-0.013708
Washington -> M. olympus	0.0193	0.0184	0.055364	-0.016764
Washington -> M. vancouverensis	0.0197	0.0185	0.05596	-0.01656

## Sheet: Washington Removed
Input file: Marmot_Microsat_Washremoved_BA3.inp
Individuals: 79 Populations: 11 Loci: 9
Locus:(Number of Alleles)
locus_1:13 locus_2:11 locus_3:11 locus_4:9 locus_5:9 locus_6:7 locus_7:9 locus_8:7 locus_9:9
Population Index -> Population Label:
0->DI 1->DL 2->HI 3->JN 5->KP 4->Kat 6->MT 7->OP 8->PWS_CON 9->PWS_COS 10->VC
Migration Rates:
m[0][0]:	0.6872(0.0194)	m[0][1]:	0.0214(0.0202)	m[0][2]:	0.0215(0.0202)	m[0][3]:	0.0208(0.0195)	m[0][4]:	0.0206(0.0191)	m[0][5]:	0.1244(0.0391)	m[0][6]:	0.0206(0.0196)	m[0][7]:	0.0206(0.0194)	m[0][8]:	0.0205(0.0191)	m[0][9]:	0.0209(0.0195)	m[0][10]:	0.0214(0.0199)
m[1][0]:	0.0266(0.0247)	m[1][1]:	0.7071(0.0317)	m[1][2]:	0.0361(0.0319)	m[1][3]:	0.0264(0.0247)	m[1][4]:	0.0272(0.0256)	m[1][5]:	0.0455(0.0320)	m[1][6]:	0.0287(0.0265)	m[1][7]:	0.0243(0.0224)	m[1][8]:	0.0277(0.0255)	m[1][9]:	0.0262(0.0245)	m[1][10]:	0.0242(0.0222)
m[2][0]:	0.0243(0.0229)	m[2][1]:	0.0312(0.0327)	m[2][2]:	0.7547(0.0438)	m[2][3]:	0.0242(0.0221)	m[2][4]:	0.0233(0.0218)	m[2][5]:	0.0239(0.0227)	m[2][6]:	0.0240(0.0223)	m[2][7]:	0.0234(0.0220)	m[2][8]:	0.0235(0.0220)	m[2][9]:	0.0241(0.0225)	m[2][10]:	0.0235(0.0222)
m[3][0]:	0.0181(0.0171)	m[3][1]:	0.0177(0.0166)	m[3][2]:	0.0174(0.0165)	m[3][3]:	0.6841(0.0168)	m[3][4]:	0.0175(0.0164)	m[3][5]:	0.1571(0.0374)	m[3][6]:	0.0175(0.0163)	m[3][7]:	0.0176(0.0166)	m[3][8]:	0.0177(0.0167)	m[3][9]:	0.0176(0.0167)	m[3][10]:	0.0176(0.0168)
m[4][0]:	0.0210(0.0195)	m[4][1]:	0.0210(0.0197)	m[4][2]:	0.0212(0.0196)	m[4][3]:	0.0209(0.0196)	m[4][4]:	0.6874(0.0196)	m[4][5]:	0.1242(0.0391)	m[4][6]:	0.0205(0.0194)	m[4][7]:	0.0209(0.0195)	m[4][8]:	0.0209(0.0197)	m[4][9]:	0.0208(0.0197)	m[4][10]:	0.0211(0.0198)
m[5][0]:	0.0098(0.0095)	m[5][1]:	0.0099(0.0097)	m[5][2]:	0.0099(0.0096)	m[5][3]:	0.0100(0.0098)	m[5][4]:	0.0098(0.0096)	m[5][5]:	0.9013(0.0259)	m[5][6]:	0.0099(0.0096)	m[5][7]:	0.0100(0.0098)	m[5][8]:	0.0096(0.0093)	m[5][9]:	0.0100(0.0096)	m[5][10]:	0.0099(0.0097)
m[6][0]:	0.0304(0.0305)	m[6][1]:	0.0276(0.0266)	m[6][2]:	0.0264(0.0242)	m[6][3]:	0.0246(0.0228)	m[6][4]:	0.0280(0.0276)	m[6][5]:	0.0224(0.0210)	m[6][6]:	0.7429(0.0453)	m[6][7]:	0.0230(0.0215)	m[6][8]:	0.0266(0.0249)	m[6][9]:	0.0255(0.0243)	m[6][10]:	0.0226(0.0214)
m[7][0]:	0.0213(0.0196)	m[7][1]:	0.0208(0.0193)	m[7][2]:	0.0208(0.0194)	m[7][3]:	0.0209(0.0196)	m[7][4]:	0.0206(0.0192)	m[7][5]:	0.0207(0.0194)	m[7][6]:	0.0209(0.0197)	m[7][7]:	0.7911(0.0387)	m[7][8]:	0.0211(0.0199)	m[7][9]:	0.0208(0.0194)	m[7][10]:	0.0209(0.0197)
m[8][0]:	0.0177(0.0168)	m[8][1]:	0.0177(0.0169)	m[8][2]:	0.0179(0.0168)	m[8][3]:	0.0174(0.0163)	m[8][4]:	0.0180(0.0172)	m[8][5]:	0.1566(0.0372)	m[8][6]:	0.0173(0.0169)	m[8][7]:	0.0177(0.0167)	m[8][8]:	0.6841(0.0166)	m[8][9]:	0.0180(0.0170)	m[8][10]:	0.0175(0.0165)
m[9][0]:	0.0161(0.0153)	m[9][1]:	0.0158(0.0149)	m[9][2]:	0.0159(0.0152)	m[9][3]:	0.0157(0.0150)	m[9][4]:	0.0156(0.0151)	m[9][5]:	0.1752(0.0355)	m[9][6]:	0.0158(0.0148)	m[9][7]:	0.0158(0.0150)	m[9][8]:	0.0159(0.0151)	m[9][9]:	0.6825(0.0153)	m[9][10]:	0.0158(0.0149)
m[10][0]:	0.0210(0.0193)	m[10][1]:	0.0205(0.0193)	m[10][2]:	0.0212(0.0203)	m[10][3]:	0.0208(0.0194)	m[10][4]:	0.0209(0.0193)	m[10][5]:	0.0212(0.0198)	m[10][6]:	0.0207(0.0198)	m[10][7]:	0.0211(0.0197)	m[10][8]:	0.0211(0.0200)	m[10][9]:	0.0203(0.0193)	m[10][10]:	0.7912(0.0390)
Inbreeding Coefficients:
DI Fstat: 0.5002(0.2723)
DL Fstat: 0.5879(0.2536)
HI Fstat: 0.8862(0.1764)
JN Fstat: 0.5033(0.2813)
Kat Fstat: 0.4937(0.2743)
KP Fstat: 0.1695(0.0356)
MT Fstat: 0.4328(0.1712)
OP Fstat: 0.5466(0.1055)
PWS_CON Fstat: 0.4990(0.2768)
PWS_COS Fstat: 0.4945(0.2813)
VC Fstat: 0.7184(0.0895)
Allele Frequencies:
DI
locus_1>>
362:0.093(0.071) 372:0.072(0.058) 378:0.076(0.060) 376:0.079(0.061) 386:0.074(0.057) 364:0.075(0.062) 366:0.076(0.059) 384:0.072(0.056) 380:0.073(0.057) 368:0.078(0.062) 382:0.074(0.060) 374:0.076(0.062) 370:0.083(0.065)
locus_2>>
148:0.103(0.077) 146:0.087(0.069) 124:0.094(0.076) 122:0.088(0.072) 132:0.082(0.066) 144:0.090(0.071) 150:0.086(0.069) 152:0.093(0.073) 126:0.094(0.072) 128:0.091(0.072) 130:0.093(0.072)
locus_3>>
149:0.087(0.070) 153:0.099(0.079) 151:0.094(0.077) 147:0.084(0.073) 139:0.089(0.071) 155:0.106(0.086) 159:0.091(0.070) 163:0.095(0.074) 165:0.083(0.067) 157:0.091(0.073) 167:0.080(0.064)
locus_4>>
322:0.106(0.086) 330:0.116(0.096) 328:0.126(0.095) 332:0.109(0.090) 324:0.117(0.092) 326:0.103(0.080) 334:0.103(0.081) 316:0.113(0.085) 320:0.107(0.084)
locus_5>>
265:0.136(0.113) 267:0.117(0.088) 261:0.116(0.096) 269:0.103(0.085) 255:0.109(0.098) 271:0.107(0.087) 273:0.114(0.092) 257:0.100(0.080) 263:0.099(0.077)
locus_6>>
162:0.161(0.129) 164:0.128(0.105) 178:0.149(0.119) 180:0.133(0.108) 192:0.149(0.129) 196:0.142(0.108) 160:0.138(0.109)
locus_7>>
204:0.111(0.086) 218:0.104(0.080) 216:0.103(0.088) 220:0.096(0.078) 222:0.110(0.088) 210:0.129(0.099) 212:0.111(0.090) 214:0.119(0.097) 208:0.117(0.094)
locus_8>>
142:0.141(0.113) 148:0.150(0.114) 150:0.143(0.122) 152:0.154(0.122) 144:0.134(0.110) 156:0.136(0.101) 154:0.142(0.119)
locus_9>>
156:0.107(0.086) 150:0.129(0.094) 166:0.114(0.091) 154:0.115(0.090) 148:0.101(0.084) 152:0.097(0.081) 160:0.120(0.087) 158:0.114(0.089) 164:0.102(0.083)
DL
locus_1>>
362:0.114(0.079) 372:0.105(0.065) 378:0.099(0.069) 376:0.088(0.065) 386:0.073(0.058) 364:0.064(0.056) 366:0.066(0.053) 384:0.067(0.053) 380:0.065(0.054) 368:0.067(0.055) 382:0.065(0.053) 374:0.063(0.051) 370:0.063(0.051)
locus_2>>
148:0.099(0.084) 146:0.080(0.063) 124:0.130(0.082) 122:0.115(0.081) 132:0.083(0.066) 144:0.081(0.067) 150:0.080(0.063) 152:0.077(0.066) 126:0.079(0.067) 128:0.088(0.068) 130:0.088(0.071)
locus_3>>
149:0.073(0.062) 153:0.149(0.085) 151:0.103(0.077) 147:0.103(0.076) 139:0.084(0.075) 155:0.086(0.070) 159:0.088(0.071) 163:0.084(0.064) 165:0.079(0.065) 157:0.071(0.060) 167:0.079(0.064)
locus_4>>
322:0.086(0.074) 330:0.181(0.111) 328:0.196(0.137) 332:0.083(0.068) 324:0.101(0.085) 326:0.082(0.070) 334:0.093(0.080) 316:0.090(0.077) 320:0.088(0.078)
locus_5>>
265:0.129(0.095) 267:0.244(0.130) 261:0.092(0.080) 269:0.090(0.075) 255:0.083(0.067) 271:0.094(0.076) 273:0.091(0.068) 257:0.089(0.074) 263:0.088(0.072)
locus_6>>
162:0.156(0.121) 164:0.286(0.147) 178:0.138(0.108) 180:0.109(0.091) 192:0.103(0.087) 196:0.105(0.088) 160:0.103(0.086)
locus_7>>
204:0.136(0.096) 218:0.195(0.108) 216:0.100(0.086) 220:0.092(0.078) 222:0.096(0.081) 210:0.104(0.088) 212:0.095(0.071) 214:0.090(0.072) 208:0.093(0.078)
locus_8>>
142:0.185(0.130) 148:0.110(0.088) 150:0.206(0.148) 152:0.174(0.120) 144:0.113(0.096) 156:0.106(0.092) 154:0.106(0.088)
locus_9>>
156:0.097(0.080) 150:0.237(0.108) 166:0.116(0.084) 154:0.104(0.088) 148:0.087(0.074) 152:0.085(0.075) 160:0.100(0.079) 158:0.088(0.073) 164:0.085(0.071)
HI
locus_1>>
362:0.182(0.089) 372:0.063(0.052) 378:0.068(0.056) 376:0.078(0.062) 386:0.068(0.058) 364:0.067(0.052) 366:0.070(0.059) 384:0.066(0.057) 380:0.066(0.055) 368:0.068(0.052) 382:0.067(0.055) 374:0.069(0.056) 370:0.069(0.057)
locus_2>>
148:0.214(0.100) 146:0.082(0.066) 124:0.077(0.064) 122:0.093(0.072) 132:0.076(0.061) 144:0.076(0.062) 150:0.080(0.069) 152:0.076(0.062) 126:0.075(0.063) 128:0.079(0.064) 130:0.074(0.058)
locus_3>>
149:0.077(0.063) 153:0.079(0.069) 151:0.095(0.071) 147:0.083(0.069) 139:0.200(0.097) 155:0.078(0.062) 159:0.077(0.063) 163:0.079(0.063) 165:0.072(0.061) 157:0.081(0.064) 167:0.078(0.065)
locus_4>>
322:0.086(0.071) 330:0.090(0.080) 328:0.276(0.132) 332:0.090(0.070) 324:0.093(0.075) 326:0.096(0.082) 334:0.089(0.074) 316:0.082(0.072) 320:0.098(0.078)
locus_5>>
265:0.100(0.079) 267:0.274(0.137) 261:0.090(0.075) 269:0.086(0.071) 255:0.087(0.074) 271:0.087(0.074) 273:0.093(0.078) 257:0.091(0.073) 263:0.092(0.076)
locus_6>>
162:0.338(0.150) 164:0.141(0.113) 178:0.112(0.091) 180:0.109(0.089) 192:0.099(0.082) 196:0.096(0.082) 160:0.106(0.088)
locus_7>>
204:0.102(0.080) 218:0.102(0.080) 216:0.246(0.126) 220:0.091(0.078) 222:0.091(0.075) 210:0.094(0.073) 212:0.095(0.078) 214:0.093(0.076) 208:0.086(0.071)
locus_8>>
142:0.101(0.086) 148:0.108(0.097) 150:0.365(0.158) 152:0.115(0.093) 144:0.107(0.090) 156:0.102(0.087) 154:0.102(0.085)
locus_9>>
156:0.088(0.071) 150:0.128(0.097) 166:0.098(0.079) 154:0.259(0.125) 148:0.079(0.065) 152:0.089(0.079) 160:0.089(0.073) 158:0.082(0.072) 164:0.089(0.076)
JN
locus_1>>
362:0.080(0.060) 372:0.076(0.060) 378:0.075(0.057) 376:0.075(0.058) 386:0.070(0.058) 364:0.078(0.062) 366:0.078(0.063) 384:0.080(0.063) 380:0.074(0.061) 368:0.081(0.063) 382:0.073(0.056) 374:0.076(0.061) 370:0.083(0.065)
locus_2>>
148:0.091(0.072) 146:0.095(0.071) 124:0.088(0.071) 122:0.092(0.071) 132:0.096(0.075) 144:0.091(0.068) 150:0.095(0.078) 152:0.092(0.071) 126:0.086(0.065) 128:0.085(0.067) 130:0.091(0.076)
locus_3>>
149:0.097(0.078) 153:0.093(0.077) 151:0.092(0.070) 147:0.092(0.074) 139:0.088(0.068) 155:0.085(0.066) 159:0.092(0.074) 163:0.089(0.073) 165:0.095(0.077) 157:0.087(0.067) 167:0.090(0.069)
locus_4>>
322:0.107(0.083) 330:0.109(0.086) 328:0.117(0.092) 332:0.123(0.097) 324:0.107(0.084) 326:0.108(0.089) 334:0.109(0.085) 316:0.109(0.086) 320:0.112(0.088)
locus_5>>
265:0.130(0.105) 267:0.112(0.091) 261:0.113(0.099) 269:0.104(0.088) 255:0.107(0.085) 271:0.100(0.080) 273:0.109(0.086) 257:0.119(0.094) 263:0.105(0.087)
locus_6>>
162:0.143(0.115) 164:0.158(0.130) 178:0.135(0.113) 180:0.145(0.117) 192:0.141(0.106) 196:0.144(0.117) 160:0.134(0.109)
locus_7>>
204:0.125(0.100) 218:0.111(0.089) 216:0.117(0.091) 220:0.103(0.083) 222:0.115(0.093) 210:0.112(0.089) 212:0.107(0.085) 214:0.104(0.084) 208:0.106(0.084)
locus_8>>
142:0.133(0.107) 148:0.149(0.115) 150:0.145(0.117) 152:0.152(0.120) 144:0.129(0.099) 156:0.153(0.127) 154:0.140(0.113)
locus_9>>
156:0.111(0.085) 150:0.109(0.086) 166:0.108(0.083) 154:0.121(0.099) 148:0.110(0.088) 152:0.117(0.099) 160:0.107(0.084) 158:0.115(0.096) 164:0.101(0.082)
Kat
locus_1>>
362:0.076(0.058) 372:0.078(0.061) 378:0.071(0.056) 376:0.077(0.059) 386:0.076(0.061) 364:0.078(0.063) 366:0.084(0.065) 384:0.074(0.059) 380:0.075(0.059) 368:0.079(0.061) 382:0.082(0.062) 374:0.077(0.061) 370:0.074(0.059)
locus_2>>
148:0.098(0.074) 146:0.091(0.071) 124:0.092(0.072) 122:0.084(0.062) 132:0.092(0.070) 144:0.086(0.070) 150:0.093(0.073) 152:0.086(0.068) 126:0.091(0.076) 128:0.096(0.078) 130:0.091(0.071)
locus_3>>
149:0.088(0.071) 153:0.083(0.066) 151:0.090(0.068) 147:0.091(0.074) 139:0.094(0.081) 155:0.096(0.079) 159:0.091(0.072) 163:0.091(0.073) 165:0.090(0.073) 157:0.091(0.073) 167:0.096(0.075)
locus_4>>
322:0.106(0.086) 330:0.118(0.096) 328:0.116(0.094) 332:0.107(0.085) 324:0.113(0.094) 326:0.112(0.089) 334:0.107(0.086) 316:0.119(0.099) 320:0.101(0.086)
locus_5>>
265:0.116(0.091) 267:0.123(0.097) 261:0.105(0.079) 269:0.109(0.091) 255:0.105(0.082) 271:0.099(0.079) 273:0.112(0.086) 257:0.116(0.086) 263:0.116(0.091)
locus_6>>
162:0.147(0.114) 164:0.156(0.122) 178:0.127(0.105) 180:0.151(0.116) 192:0.145(0.117) 196:0.142(0.113) 160:0.132(0.110)
locus_7>>
204:0.100(0.085) 218:0.116(0.092) 216:0.121(0.098) 220:0.098(0.082) 222:0.103(0.085) 210:0.132(0.099) 212:0.107(0.083) 214:0.120(0.097) 208:0.104(0.084)
locus_8>>
142:0.145(0.122) 148:0.161(0.130) 150:0.139(0.112) 152:0.143(0.111) 144:0.136(0.110) 156:0.132(0.108) 154:0.143(0.112)
locus_9>>
156:0.118(0.098) 150:0.114(0.085) 166:0.122(0.095) 154:0.123(0.096) 148:0.097(0.076) 152:0.102(0.079) 160:0.104(0.083) 158:0.110(0.081) 164:0.109(0.090)
KP
locus_1>>
362:0.515(0.053) 372:0.010(0.009) 378:0.167(0.037) 376:0.043(0.019) 386:0.034(0.017) 364:0.018(0.013) 366:0.017(0.012) 384:0.042(0.019) 380:0.069(0.024) 368:0.008(0.009) 382:0.034(0.016) 374:0.034(0.017) 370:0.009(0.009)
locus_2>>
148:0.535(0.050) 146:0.017(0.012) 124:0.219(0.041) 122:0.009(0.009) 132:0.045(0.019) 144:0.036(0.017) 150:0.080(0.025) 152:0.017(0.011) 126:0.026(0.015) 128:0.008(0.008) 130:0.009(0.009)
locus_3>>
149:0.693(0.048) 153:0.103(0.028) 151:0.097(0.028) 147:0.042(0.018) 139:0.008(0.008) 155:0.017(0.012) 159:0.008(0.008) 163:0.008(0.008) 165:0.009(0.009) 157:0.008(0.008) 167:0.008(0.008)
locus_4>>
322:0.059(0.023) 330:0.107(0.031) 328:0.620(0.051) 332:0.068(0.024) 324:0.018(0.013) 326:0.083(0.027) 334:0.027(0.015) 316:0.009(0.009) 320:0.009(0.009)
locus_5>>
265:0.436(0.050) 267:0.374(0.047) 261:0.104(0.029) 269:0.017(0.012) 255:0.018(0.012) 271:0.026(0.015) 273:0.008(0.009) 257:0.009(0.008) 263:0.009(0.009)
locus_6>>
162:0.966(0.021) 164:0.006(0.009) 178:0.006(0.008) 180:0.005(0.007) 192:0.005(0.007) 196:0.006(0.007) 160:0.005(0.007)
locus_7>>
204:0.430(0.049) 218:0.360(0.048) 216:0.088(0.026) 220:0.061(0.021) 222:0.026(0.015) 210:0.008(0.009) 212:0.009(0.009) 214:0.009(0.009) 208:0.009(0.009)
locus_8>>
142:0.049(0.021) 148:0.265(0.044) 150:0.638(0.048) 152:0.022(0.015) 144:0.009(0.009) 156:0.009(0.009) 154:0.009(0.009)
locus_9>>
156:0.633(0.049) 150:0.081(0.026) 166:0.008(0.008) 154:0.199(0.039) 148:0.018(0.012) 152:0.017(0.012) 160:0.009(0.009) 158:0.009(0.009) 164:0.027(0.015)
MT
locus_1>>
362:0.173(0.080) 372:0.062(0.052) 378:0.067(0.056) 376:0.061(0.050) 386:0.065(0.056) 364:0.065(0.053) 366:0.094(0.064) 384:0.066(0.055) 380:0.067(0.055) 368:0.089(0.064) 382:0.066(0.059) 374:0.063(0.054) 370:0.061(0.051)
locus_2>>
148:0.133(0.081) 146:0.071(0.058) 124:0.071(0.058) 122:0.070(0.059) 132:0.106(0.070) 144:0.069(0.060) 150:0.102(0.069) 152:0.073(0.063) 126:0.071(0.060) 128:0.141(0.080) 130:0.095(0.068)
locus_3>>
149:0.062(0.054) 153:0.071(0.056) 151:0.070(0.058) 147:0.073(0.064) 139:0.068(0.054) 155:0.204(0.098) 159:0.101(0.073) 163:0.146(0.086) 165:0.065(0.057) 157:0.072(0.059) 167:0.067(0.057)
locus_4>>
322:0.086(0.072) 330:0.145(0.095) 328:0.173(0.098) 332:0.083(0.073) 324:0.141(0.090) 326:0.084(0.072) 334:0.085(0.076) 316:0.125(0.085) 320:0.078(0.068)
locus_5>>
265:0.242(0.121) 267:0.131(0.086) 261:0.078(0.067) 269:0.082(0.071) 255:0.075(0.064) 271:0.080(0.072) 273:0.110(0.080) 257:0.122(0.084) 263:0.079(0.068)
locus_6>>
162:0.270(0.139) 164:0.166(0.113) 178:0.108(0.090) 180:0.172(0.115) 192:0.095(0.082) 196:0.098(0.089) 160:0.091(0.076)
locus_7>>
204:0.082(0.070) 218:0.082(0.070) 216:0.082(0.069) 220:0.078(0.070) 222:0.083(0.071) 210:0.234(0.121) 212:0.120(0.088) 214:0.159(0.093) 208:0.080(0.068)
locus_8>>
142:0.100(0.081) 148:0.233(0.138) 150:0.108(0.100) 152:0.264(0.131) 144:0.097(0.087) 156:0.093(0.083) 154:0.104(0.088)
locus_9>>
156:0.126(0.089) 150:0.159(0.090) 166:0.074(0.065) 154:0.165(0.104) 148:0.078(0.064) 152:0.075(0.063) 160:0.119(0.085) 158:0.126(0.086) 164:0.076(0.062)
OP
locus_1>>
362:0.065(0.051) 372:0.059(0.049) 378:0.058(0.050) 376:0.063(0.054) 386:0.063(0.054) 364:0.268(0.101) 366:0.058(0.049) 384:0.059(0.052) 380:0.059(0.052) 368:0.061(0.054) 382:0.062(0.050) 374:0.064(0.052) 370:0.061(0.051)
locus_2>>
148:0.069(0.060) 146:0.063(0.051) 124:0.064(0.055) 122:0.073(0.065) 132:0.072(0.061) 144:0.070(0.060) 150:0.071(0.060) 152:0.065(0.052) 126:0.063(0.051) 128:0.068(0.060) 130:0.323(0.109)
locus_3>>
149:0.060(0.053) 153:0.058(0.048) 151:0.059(0.053) 147:0.057(0.049) 139:0.057(0.049) 155:0.059(0.050) 159:0.059(0.051) 163:0.116(0.069) 165:0.264(0.093) 157:0.103(0.061) 167:0.107(0.063)
locus_4>>
322:0.131(0.080) 330:0.071(0.059) 328:0.066(0.059) 332:0.069(0.058) 324:0.069(0.061) 326:0.075(0.063) 334:0.071(0.063) 316:0.073(0.067) 320:0.376(0.127)
locus_5>>
265:0.062(0.055) 267:0.218(0.097) 261:0.067(0.057) 269:0.066(0.058) 255:0.061(0.053) 271:0.064(0.054) 273:0.065(0.054) 257:0.066(0.058) 263:0.330(0.112)
locus_6>>
162:0.073(0.062) 164:0.080(0.070) 178:0.073(0.065) 180:0.074(0.064) 192:0.483(0.141) 196:0.138(0.082) 160:0.080(0.073)
locus_7>>
204:0.079(0.066) 218:0.077(0.067) 216:0.075(0.063) 220:0.075(0.067) 222:0.075(0.063) 210:0.072(0.063) 212:0.074(0.061) 214:0.075(0.064) 208:0.396(0.124)
locus_8>>
142:0.079(0.068) 148:0.088(0.075) 150:0.077(0.067) 152:0.378(0.139) 144:0.222(0.108) 156:0.077(0.067) 154:0.080(0.067)
locus_9>>
156:0.182(0.091) 150:0.071(0.059) 166:0.073(0.062) 154:0.071(0.063) 148:0.074(0.062) 152:0.073(0.059) 160:0.075(0.065) 158:0.311(0.110) 164:0.071(0.061)
PWS_CON
locus_1>>
362:0.090(0.072) 372:0.068(0.057) 378:0.077(0.058) 376:0.082(0.067) 386:0.071(0.055) 364:0.080(0.061) 366:0.076(0.062) 384:0.071(0.057) 380:0.076(0.065) 368:0.083(0.065) 382:0.078(0.064) 374:0.074(0.061) 370:0.074(0.056)
locus_2>>
148:0.100(0.081) 146:0.091(0.071) 124:0.083(0.066) 122:0.089(0.070) 132:0.093(0.072) 144:0.083(0.069) 150:0.091(0.069) 152:0.086(0.068) 126:0.088(0.072) 128:0.101(0.079) 130:0.095(0.078)
locus_3>>
149:0.098(0.078) 153:0.083(0.064) 151:0.092(0.071) 147:0.094(0.075) 139:0.090(0.072) 155:0.095(0.074) 159:0.091(0.072) 163:0.093(0.074) 165:0.090(0.071) 157:0.087(0.071) 167:0.086(0.071)
locus_4>>
322:0.100(0.083) 330:0.114(0.090) 328:0.126(0.098) 332:0.104(0.082) 324:0.109(0.088) 326:0.115(0.092) 334:0.114(0.094) 316:0.113(0.093) 320:0.105(0.084)
locus_5>>
265:0.111(0.084) 267:0.109(0.084) 261:0.111(0.091) 269:0.108(0.086) 255:0.100(0.081) 271:0.112(0.092) 273:0.120(0.094) 257:0.115(0.091) 263:0.114(0.091)
locus_6>>
162:0.139(0.110) 164:0.169(0.130) 178:0.138(0.122) 180:0.136(0.113) 192:0.136(0.106) 196:0.143(0.120) 160:0.139(0.110)
locus_7>>
204:0.115(0.090) 218:0.119(0.095) 216:0.118(0.093) 220:0.105(0.088) 222:0.110(0.089) 210:0.101(0.084) 212:0.110(0.086) 214:0.117(0.094) 208:0.105(0.081)
locus_8>>
142:0.148(0.117) 148:0.152(0.116) 150:0.149(0.117) 152:0.145(0.108) 144:0.138(0.111) 156:0.138(0.109) 154:0.130(0.104)
locus_9>>
156:0.107(0.084) 150:0.119(0.092) 166:0.108(0.090) 154:0.108(0.087) 148:0.115(0.093) 152:0.112(0.091) 160:0.114(0.092) 158:0.114(0.092) 164:0.103(0.082)
PWS_COS
locus_1>>
362:0.084(0.063) 372:0.079(0.062) 378:0.083(0.061) 376:0.078(0.060) 386:0.073(0.058) 364:0.072(0.058) 366:0.077(0.060) 384:0.077(0.061) 380:0.076(0.061) 368:0.072(0.055) 382:0.078(0.060) 374:0.076(0.059) 370:0.074(0.057)
locus_2>>
148:0.093(0.074) 146:0.099(0.073) 124:0.086(0.070) 122:0.095(0.074) 132:0.090(0.071) 144:0.081(0.068) 150:0.095(0.075) 152:0.088(0.066) 126:0.091(0.072) 128:0.090(0.070) 130:0.092(0.071)
locus_3>>
149:0.095(0.075) 153:0.086(0.067) 151:0.083(0.063) 147:0.091(0.074) 139:0.098(0.079) 155:0.098(0.076) 159:0.088(0.067) 163:0.093(0.070) 165:0.092(0.073) 157:0.084(0.067) 167:0.091(0.073)
locus_4>>
322:0.110(0.084) 330:0.113(0.089) 328:0.123(0.095) 332:0.100(0.082) 324:0.115(0.088) 326:0.110(0.088) 334:0.112(0.086) 316:0.114(0.089) 320:0.102(0.082)
locus_5>>
265:0.119(0.093) 267:0.115(0.093) 261:0.110(0.090) 269:0.102(0.086) 255:0.104(0.081) 271:0.108(0.090) 273:0.110(0.090) 257:0.120(0.097) 263:0.111(0.087)
locus_6>>
162:0.153(0.116) 164:0.153(0.120) 178:0.130(0.113) 180:0.138(0.112) 192:0.137(0.106) 196:0.147(0.112) 160:0.141(0.109)
locus_7>>
204:0.114(0.092) 218:0.110(0.087) 216:0.115(0.092) 220:0.109(0.090) 222:0.099(0.079) 210:0.117(0.094) 212:0.116(0.095) 214:0.116(0.093) 208:0.104(0.084)
locus_8>>
142:0.132(0.112) 148:0.148(0.118) 150:0.134(0.108) 152:0.167(0.124) 144:0.133(0.106) 156:0.132(0.103) 154:0.153(0.117)
locus_9>>
156:0.108(0.082) 150:0.117(0.089) 166:0.107(0.087) 154:0.115(0.086) 148:0.110(0.087) 152:0.115(0.093) 160:0.114(0.087) 158:0.112(0.083) 164:0.103(0.079)
VC
locus_1>>
362:0.062(0.052) 372:0.064(0.054) 378:0.063(0.053) 376:0.063(0.053) 386:0.058(0.047) 364:0.062(0.053) 366:0.061(0.051) 384:0.062(0.051) 380:0.063(0.048) 368:0.064(0.053) 382:0.063(0.051) 374:0.058(0.048) 370:0.257(0.085)
locus_2>>
148:0.073(0.059) 146:0.067(0.055) 124:0.066(0.056) 122:0.067(0.055) 132:0.066(0.054) 144:0.067(0.057) 150:0.064(0.053) 152:0.319(0.111) 126:0.072(0.060) 128:0.072(0.065) 130:0.067(0.057)
locus_3>>
149:0.063(0.053) 153:0.306(0.105) 151:0.070(0.059) 147:0.075(0.060) 139:0.067(0.057) 155:0.070(0.059) 159:0.073(0.060) 163:0.067(0.055) 165:0.070(0.062) 157:0.067(0.056) 167:0.072(0.061)
locus_4>>
322:0.079(0.069) 330:0.077(0.065) 328:0.144(0.089) 332:0.073(0.060) 324:0.076(0.068) 326:0.072(0.062) 334:0.322(0.119) 316:0.077(0.061) 320:0.081(0.069)
locus_5>>
265:0.080(0.068) 267:0.090(0.072) 261:0.088(0.071) 269:0.086(0.072) 255:0.084(0.069) 271:0.081(0.067) 273:0.080(0.067) 257:0.071(0.059) 263:0.340(0.123)
locus_6>>
162:0.072(0.065) 164:0.076(0.067) 178:0.085(0.076) 180:0.451(0.143) 192:0.081(0.071) 196:0.077(0.068) 160:0.156(0.088)
locus_7>>
204:0.075(0.064) 218:0.086(0.071) 216:0.077(0.065) 220:0.072(0.062) 222:0.078(0.065) 210:0.384(0.124) 212:0.084(0.074) 214:0.071(0.060) 208:0.074(0.063)
locus_8>>
142:0.082(0.070) 148:0.080(0.073) 150:0.073(0.064) 152:0.077(0.068) 144:0.080(0.069) 156:0.454(0.144) 154:0.154(0.094)
locus_9>>
156:0.062(0.059) 150:0.062(0.052) 166:0.316(0.108) 154:0.059(0.052) 148:0.064(0.056) 152:0.057(0.051) 160:0.061(0.056) 158:0.058(0.050) 164:0.261(0.103)

## Sheet: For Submission
Source -> Sink Population	Mean	SD	CI high	CI low
Douglas Island -> Dease Lake	0.0266	0.0247	0.075012	-0.021812
Douglas Island -> Hinchinbrook Island	0.0243	0.0243	0.071928	-0.023328
Douglas Island -> Juneau	0.0181	0.0181	0.053576	-0.017376
Douglas Island -> Alaska Peninsula	0.021	0.0195	0.05922	-0.01722
Douglas Island -> Kenai Peninsula	0.0098	0.0095	0.02842	-0.00882
Douglas Island -> Montanta	0.0304	0.0305	0.09018	-0.02938
Douglas Island -> Prince William Sound Continental	0.0177	0.0168	0.050628	-0.015228
Douglas Island -> Prince William Sound Coastal	0.0161	0.0153	0.046088	-0.013888
Douglas Island -> M. olympus	0.0213	0.0196	0.059716	-0.017116
Douglas Island -> M. vancouverensis	0.021	0.0193	0.058828	-0.016828
Dease Lake -> Douglas Island	0.0214	0.0202	0.060992	-0.018192
Dease Lake -> Hinchinbrook Island	0.0312	0.0327	0.095292	-0.032892
Dease Lake -> Juneau	0.0177	0.0166	0.050236	-0.014836
Dease Lake -> Alaska Peninsula	0.021	0.0197	0.059612	-0.017612
Dease Lake -> Kenai Peninsula	0.0099	0.0097	0.028912	-0.009112
Dease Lake -> Montanta	0.0276	0.0266	0.079736	-0.024536
Dease Lake -> Prince William Sound Continental	0.0177	0.0169	0.050824	-0.015424
Dease Lake -> Prince William Sound Coastal	0.0158	0.0149	0.045004	-0.013404
Dease Lake -> M. olympus	0.0208	0.0193	0.058628	-0.017028
Dease Lake -> M. vancouverensis	0.0205	0.0193	0.058328	-0.017328
Hinchinbrook Island -> Douglas Island	0.0215	0.0202	0.061092	-0.018092
Hinchinbrook Island -> Dease Lake	0.0361	0.0319	0.098624	-0.026424
Hinchinbrook Island -> Juneau	0.0174	0.0165	0.04974	-0.01494
Hinchinbrook Island -> Alaska Peninsula	0.0212	0.0196	0.059616	-0.017216
Hinchinbrook Island -> Kenai Peninsula	0.0099	0.0096	0.028716	-0.008916
Hinchinbrook Island -> Montanta	0.0264	0.0242	0.073832	-0.021032
Hinchinbrook Island -> Prince William Sound Continental	0.0179	0.0168	0.050828	-0.015028
Hinchinbrook Island -> Prince William Sound Coastal	0.0159	0.0152	0.045692	-0.013892
Hinchinbrook Island -> M. olympus	0.0208	0.0194	0.058824	-0.017224
Hinchinbrook Island -> M. vancouverensis	0.0212	0.0203	0.060988	-0.018588
Juneau -> Douglas Island	0.0208	0.0195	0.05902	-0.01742
Juneau -> Dease Lake	0.0264	0.0247	0.074812	-0.022012
Juneau -> Hinchinbrook Island	0.0242	0.0221	0.067516	-0.019116
Juneau -> Alaska Peninsula	0.0209	0.0196	0.059316	-0.017516
Juneau -> Kenai Peninsula	0.01	0.0098	0.029208	-0.009208
Juneau -> Montanta	0.0246	0.0228	0.069288	-0.020088
Juneau -> Prince William Sound Continental	0.0174	0.0163	0.049348	-0.014548
Juneau -> Prince William Sound Coastal	0.0157	0.015	0.0451	-0.0137
Juneau -> M. olympus	0.0209	0.0196	0.059316	-0.017516
Juneau -> M. vancouverensis	0.0208	0.0194	0.058824	-0.017224
Alaska Peninsula -> Douglas Island	0.0206	0.0191	0.058036	-0.016836
Alaska Peninsula -> Dease Lake	0.0272	0.0256	0.077376	-0.022976
Alaska Peninsula -> Hinchinbrook Island	0.0233	0.0218	0.066028	-0.019428
Alaska Peninsula -> Juneau	0.0175	0.0164	0.049644	-0.014644
Alaska Peninsula -> Kenai Peninsula	0.0098	0.0096	0.028616	-0.009016
Alaska Peninsula -> Montanta	0.028	0.028	0.08288	-0.02688
Alaska Peninsula -> Prince William Sound Continental	0.018	0.0172	0.051712	-0.015712
Alaska Peninsula -> Prince William Sound Coastal	0.0156	0.0151	0.045196	-0.013996
Alaska Peninsula -> M. olympus	0.0206	0.0192	0.058232	-0.017032
Alaska Peninsula -> M. vancouverensis	0.0209	0.0193	0.058728	-0.016928
Kenai Peninsula -> Douglas Island	0.1244	0.0391	0.201036	0.047764
Kenai Peninsula -> Dease Lake	0.0455	0.032	0.10822	-0.01722
Kenai Peninsula -> Hinchinbrook Island	0.0239	0.0227	0.068392	-0.020592
Kenai Peninsula -> Juneau	0.1571	0.0374	0.230404	0.083796
Kenai Peninsula -> Alaska Peninsula	0.1242	0.0391	0.200836	0.047564
Kenai Peninsula -> Montana	0.0224	0.021	0.06356	-0.01876
Kenai Peninsula -> Prince William Sound Continental	0.1566	0.0372	0.229512	0.083688
Kenai Peninsula -> Prince William Sound Coastal	0.1752	0.0355	0.24478	0.10562
Kenai Peninsula -> M. olympus	0.0207	0.0194	0.058724	-0.017324
Kenai Peninsula -> M. vancouverensis	0.0212	0.0198	0.060008	-0.017608
Montana -> Douglas Island	0.0206	0.0196	0.059016	-0.017816
Montana -> Dease Lake	0.0287	0.0265	0.08064	-0.02324
Montana -> Hinchinbrook Island	0.024	0.0223	0.067708	-0.019708
Montana -> Juneau	0.0175	0.0163	0.049448	-0.014448
Montana -> Alaska Peninsula	0.0205	0.0194	0.058524	-0.017524
Montana -> Kenai Peninsula	0.0099	0.0096	0.028716	-0.008916
Montana -> Prince William Sound Continental	0.0173	0.0169	0.050424	-0.015824
Montana -> Prince William Sound Coastal	0.0158	0.0148	0.044808	-0.013208
Montana -> M. olympus	0.0209	0.0197	0.059512	-0.017712
Montana -> M. vancouverensis	0.0207	0.0198	0.059508	-0.018108
M. olympus -> Douglas Island	0.0206	0.0194	0.058624	-0.017424
M. olympus -> Dease Lake	0.0243	0.0224	0.068204	-0.019604
M. olympus -> Hinchinbrook Island	0.0234	0.022	0.06652	-0.01972
M. olympus -> Juneau	0.0176	0.0166	0.050136	-0.014936
M. olympus -> Alaska Peninsula	0.0209	0.0195	0.05912	-0.01732
M. olympus -> Kenai Peninsula	0.01	0.0098	0.029208	-0.009208
M. olympus -> Montanta	0.023	0.0215	0.06514	-0.01914
M. olympus -> Prince William Sound Continental	0.0177	0.0167	0.050432	-0.015032
M. olympus -> Prince William Sound Coastal	0.0158	0.015	0.0452	-0.0136
M. olympus -> M. vancouverensis	0.0211	0.0197	0.059712	-0.017512
Prince William Sound Continental -> Douglas Island	0.0205	0.0191	0.057936	-0.016936
Prince William Sound Continental -> Dease Lake	0.0277	0.0255	0.07768	-0.02228
Prince William Sound Continental -> Hinchinbrook Island	0.0235	0.022	0.06662	-0.01962
Prince William Sound Continental -> Juneau	0.0177	0.0167	0.050432	-0.015032
Prince William Sound Continental -> Alaska Peninsula	0.0209	0.0197	0.059512	-0.017712
Prince William Sound Continental -> Kenai Peninsula	0.0096	0.0093	0.027828	-0.008628
Prince William Sound Continental -> Montana	0.0266	0.0249	0.075404	-0.022204
Prince William Sound Continental -> Prince William Sound Coastal	0.0159	0.0151	0.045496	-0.013696
Prince William Sound Continental -> M. olympus	0.0211	0.0199	0.060104	-0.017904
Prince William Sound Continental -> M. vancouverensis	0.0211	0.02	0.0603	-0.0181
Prince William Sound Coastal -> Douglas Island	0.0209	0.0195	0.05912	-0.01732
Prince William Sound Coastal -> Dease Lake	0.0262	0.0245	0.07422	-0.02182
Prince William Sound Coastal -> Hinchinbrook Island	0.0241	0.0225	0.0682	-0.02
Prince William Sound Coastal -> Juneau	0.0176	0.0167	0.050332	-0.015132
Prince William Sound Coastal -> Alaska Peninsula	0.0208	0.0197	0.059412	-0.017812
Prince William Sound Coastal -> Kenai Peninsula	0.01	0.0096	0.028816	-0.008816
Prince William Sound Coastal -> Montana	0.0255	0.0243	0.073128	-0.022128
Prince William Sound Coastal -> Prince William Sound Continental	0.018	0.017	0.05132	-0.01532
Prince William Sound Coastal -> M. olympus	0.0208	0.0194	0.058824	-0.017224
Prince William Sound Coastal -> M. vancouverensis	0.0203	0.0193	0.058128	-0.017528
M. vancouverensis -> Douglas Island	0.0214	0.0199	0.060404	-0.017604
M. vancouverensis -> Dease Lake	0.0242	0.0222	0.067712	-0.019312
M. vancouverensis -> Hinchinbrook Island	0.0235	0.0222	0.067012	-0.020012
M. vancouverensis -> Juneau	0.0176	0.0168	0.050528	-0.015328
M. vancouverensis -> Alaska Peninsula	0.0211	0.0198	0.059908	-0.017708
M. vancouverensis -> Kenai Peninsula	0.0099	0.0097	0.028912	-0.009112
M. vancouverensis -> Montana	0.0226	0.0214	0.064544	-0.019344
M. vancouverensis -> M. olympus	0.0209	0.0197	0.059512	-0.017712
M. vancouverensis -> Prince William Sound Continental	0.0175	0.0165	0.04984	-0.01484
M. vancouverensis -> Prince William Sound Coastal	0.0158	0.0149	0.045004	-0.013404
